# Supplementary material for: Application of UAV Multisensor Data and Ensemble Approach for High-Throughput Estimation of Maize Phenotyping Traits
Source: Plant Phenomics. 2022 Aug 27;2022:9802585. doi: 10.34133/2022/9802585 (PMC9489231; doi:10.34133/2022/9802585)
Supplement: Supplementary Materials — The optimal uncertainty estimates of three traits using GPR were shown in Supplement table 1-table 3. [file 9802585.f1.zip]

Archive with 3 entries (3 files):
- Supplement table 1- Confidence interval_dgp_DW.csv
- Supplement table 1- Confidence interval_dgp_FW.csv
- Supplement table 1- Confidence interval_RGB_str_LAI.csv
