# Supplementary material for: Application of UAV Multisensor Data and Ensemble Approach for High-Throughput Estimation of Maize Phenotyping Traits
Source: Plant Phenomics. 2022 Aug 27;2022:9802585. doi: 10.34133/2022/9802585 (PMC9489231; doi:10.34133/2022/9802585)
Supplement: Supplementary Materials — The optimal uncertainty estimates of three traits using GPR were shown in Supplement table 1-table 3. [file 9802585.f1.zip › Supplement table 1- Confidence interval_dgp_DW.csv]

LOWER95%	MEAN	UPPER95	TRUE
1597.493821	1597.709103	1597.924384	2366.924
1510.013889	1510.220648	1510.427407	1757.330667
68.51118558	68.71805313	68.92492068	83.52
1056.773126	1057.250962	1057.728798	906.7333333
127.1778488	127.3694473	127.5610458	59.73333333
1549.949582	1550.154944	1550.360306	1662.55
1103.012191	1103.474171	1103.93615	919.8
852.1265365	852.5607513	852.9949661	1359.866667
168.7949074	169.0506724	169.3064375	107.4
506.7852379	508.2174681	509.6496983	519.9916667
897.9218206	898.5111283	899.100436	1001.756667
79.99155865	80.28411467	80.5766707	71.81666667
1300.318823	1301.218066	1302.11731	1370.562667
1724.240911	1724.605951	1724.970992	1751.010333
2353.505643	2353.953287	2354.400932	2715.624
71.19946432	71.62489972	72.05033513	46.98
881.2713424	881.6557532	882.040164	991.9466667
45.76535162	45.9426897	46.12002778	63.31666667
38.78479938	39.00551495	39.22623053	52.28666667
688.6792446	689.2443962	689.8095477	739.17
677.1371213	677.9927101	678.848299	215.67
36.22852384	36.43486504	36.64120624	57.76333333
86.27233918	86.56817785	86.86401652	59.41666667
64.36381773	64.60413932	64.84446092	56.7
99.31285188	99.79244581	100.2720397	111.0216667
1911.009039	1911.176308	1911.343578	2231.830333
110.1097878	110.2932413	110.4766948	159.8866667
85.84613564	86.01979058	86.19344552	70.1
38.40295455	38.64959584	38.89623713	55.14666667
56.16201896	56.34303772	56.52405647	123.2016667
780.0304254	782.3347249	784.6390244	281.6866667
1094.273531	1094.675208	1095.076885	656.7533333
66.85615718	67.06654489	67.27693259	31.03
99.95668532	100.189916	100.4231468	96.16
890.441496	890.6549941	890.8684922	1452.223333
1401.819151	1402.308096	1402.797041	855.8333333
2065.983369	2066.131132	2066.278895	3137.814
1919.329857	1919.938647	1920.547437	2154.217333
133.0102477	133.3530771	133.6959066	57.71
87.49697128	87.79102772	88.08508416	86.375
31.61405768	31.83549733	32.05693698	69.75
53.98219968	54.20366428	54.42512889	46.5
714.1213946	714.4579534	714.7945122	1094
111.2627709	111.4507101	111.6386494	126.1983333
852.681755	853.0342531	853.3867512	1052.506667
39.57562331	40.15005314	40.72448296	18.7
886.8012972	887.2184518	887.6356065	832.1066667
94.66503114	94.85356535	95.04209956	101.6
41.62965051	41.83364622	42.03764193	110.1533333
1249.344339	1250.24777	1251.151202	1633.633333
132.9291813	133.2026936	133.476206	56.37333333
930.4023421	930.7975456	931.1927491	1081.3
48.73348889	48.99471439	49.25593988	109.9733333
744.3465143	744.7355203	745.1245263	1114.213333
102.100698	102.2883412	102.4759843	82
41.39622953	41.58810483	41.77998013	83.52
1664.27731	1664.516925	1664.756539	2235.564
74.45518062	74.6780614	74.90094218	49.29
909.1179661	909.8098385	910.501711	790.11
1231.369617	1231.876637	1232.383657	1054.536667
101.7758469	102.0374877	102.2991285	95.265
2260.256974	2260.411916	2260.566859	2678.454
1028.073562	1028.596015	1029.118468	906.7333333
74.53107166	74.70429684	74.87752202	59.49
1779.697646	1779.891968	1780.08629	1681.158333
1427.721752	1428.220151	1428.71855	1458.632
2869.445474	2870.057261	2870.669049	2376.981
835.6664357	836.0108772	836.3553187	942.21
212.1012056	212.5824216	213.0636376	56.42
160.1766963	160.4628151	160.7489339	124.25
2174.191734	2174.329947	2174.468161	2197.134
1767.89773	1768.13407	1768.37041	1638.336
1837.326915	1837.491147	1837.655378	1369.818667
2158.879912	2159.228472	2159.577032	1742.496
213.9981037	214.3951068	214.79211	57.71
2.141544044	2.430641456	2.719738867	44.66666667
931.6551996	933.8032944	935.9513891	281.6866667
71.887193	72.13402562	72.38085825	70.88666667
32.4304169	32.63072645	32.83103599	53.11333333
41.95414117	42.17470807	42.39527498	104.3666667
113.6008194	113.7775201	113.9542207	126.1983333
1107.471602	1107.690753	1107.909903	860.9133333
957.9468479	960.1183428	962.2898377	836.4
75.35610097	75.55166391	75.74722684	63.7
906.9364481	907.2448187	907.5531893	770.66
42.80824651	43.04924451	43.29024251	69.75
1927.101632	1927.311565	1927.521497	1526.165333
1071.40938	1072.024147	1072.638914	1288.98
892.2865406	892.5412219	892.7959031	766.17
203.3609087	203.624013	203.8871174	56.37333333
865.9875797	866.4465319	866.9054841	1379.143333
80.46420251	80.64071008	80.81721766	88.25
2307.090805	2307.263807	2307.436809	2135.177333
63.0943422	63.3228982	63.55145419	46.5
54.25186095	54.474082	54.69630306	53.83666667
44.94777476	45.15907801	45.37038126	44.12333333
36.93826112	37.17534358	37.41242604	70.66333333
1440.158872	1440.686413	1441.213954	1001.756667
2058.260676	2058.622978	2058.98528	1751.010333
2454.343434	2454.603384	2454.863335	1917.531
56.84638526	57.02258716	57.19878905	159.8866667
76.59054969	76.89735283	77.20415597	146.2066667
141.4216597	141.5955508	141.7694419	100
1014.942822	1015.356549	1015.770276	832.1066667
102.8599172	103.0605568	103.2611963	28.32333333
2063.76054	2063.921634	2064.082728	1778.634
1788.640324	1788.926098	1789.211871	1578.165333
49.81211353	50.00319207	50.19427062	123.2016667
1158.491834	1160.938843	1163.385852	836.4
125.8519452	126.0782116	126.3044779	52.44166667
1863.598484	1863.964957	1864.331429	1751.010333
116.9653717	117.1903624	117.4153531	132.65
953.2122095	953.5933357	953.9744618	832.1066667
1450.947827	1453.394636	1455.841446	353.4346667
1759.402125	1759.577606	1759.753088	1349.002667
110.6779019	111.0372185	111.3965352	111.3116667
75.66076016	75.83910366	76.01744717	63.7
1224.162465	1224.761561	1225.360656	1288.98
866.3938972	866.628988	866.8640788	1094
845.3769021	845.8736742	846.3704462	770.66
1867.758128	1867.940936	1868.123744	1994.589333
991.7521127	991.9805611	992.2090095	911.8333333
2006.65349	2006.823627	2006.993764	2209.532
2007.196857	2007.355488	2007.514118	3137.814
115.6414838	115.833744	116.0260043	126.1983333
2024.255338	2024.557621	2024.859904	2163.278
937.6799918	938.0968021	938.5136124	603
81.02375529	81.26691932	81.51008334	70.88666667
1805.442228	1805.630245	1805.818263	2205.242667
2218.272266	2218.433142	2218.594019	1978.750667
48.02795955	48.22266378	48.417368	63.31666667
62.26633895	62.44675137	62.62716379	57.76333333
1749.503884	1749.673493	1749.843103	2514.288
16.59441712	16.80095653	17.00749595	69
233.7380528	234.2109989	234.683945	132
103.7953289	103.9707844	104.1462399	159.8866667
2074.745811	2074.887942	2075.030074	2197.134
992.9191413	994.2905046	995.661868	582.26
899.1196277	899.3732607	899.6268938	766.17
65.97217246	66.16359297	66.35501349	110.1533333
87.27387193	87.49261558	87.71135922	74.95833333
61.57892482	61.77974011	61.9805554	53.83666667
65.09985901	65.35455589	65.60925277	73.24
953.0276583	953.3655846	953.703511	991.9466667
801.0936109	802.4010475	803.7084841	988.92
1740.171534	1740.343068	1740.514601	1369.818667
286.3027839	287.6512516	288.9997193	24.72
60.30148324	60.54912768	60.79677212	70.66333333
108.4486673	108.6193148	108.7899623	100
1286.953701	1287.387966	1287.822231	855.8333333
1783.630726	1783.820588	1784.01045	1948.949333
86.43849833	86.61223152	86.78596472	88.25
1951.24908	1951.533717	1951.818355	2628.836
1783.790285	1783.981663	1784.173041	2268.149333
85.84465073	86.02747175	86.21029277	70.1
823.0881206	823.6370255	824.1859304	679
1858.887688	1859.056681	1859.225674	1366.731333
157.9500422	158.2063179	158.4625935	108.05
57.81772546	58.0389414	58.26015733	59.87333333
1164.310602	1165.269219	1166.227835	790.11
95.31643452	95.53826096	95.76008739	36.3
846.1659995	847.1977407	848.2294819	519.9916667
126.9595079	127.1549805	127.3504532	125.86
982.7523432	982.9822582	983.2121732	911.8333333
1004.548926	1004.943213	1005.3375	603
991.9235142	992.3089866	992.694459	886.48
39.50500981	39.70185347	39.89869713	52.28666667
1929.322276	1929.675979	1930.029682	1751.010333
93.56120936	93.74350794	93.92580652	63.7
829.8141368	830.0528459	830.291555	745.59
66.36272113	66.56050603	66.75829093	45.6
68.96188536	69.17296719	69.38404903	86.07666667
972.4885133	972.9279561	973.3673989	1379.143333
907.2513539	907.7482783	908.2452027	1126.16
57.22313868	57.40974245	57.59634622	39.89333333
935.2874112	936.4268222	937.5662331	519.9916667
2132.101669	2132.265917	2132.430165	1965.565333
75.29940949	75.53341997	75.76743046	114.0533333
92.15825273	92.41588989	92.67352706	48.32
39.8328004	40.04396744	40.25513449	53.11333333
926.4072645	926.8848972	927.3625299	1081.3
93.65184512	93.83882371	94.02580231	93.38
2281.282123	2281.605993	2281.929862	2163.278
99.34902004	99.52336655	99.69771307	101.92
904.1388582	904.8611306	905.5834029	1288.98
2160.35165	2160.558315	2160.76498	2011.389333
1933.275705	1933.473162	1933.670619	2205.242667
72.36421429	72.56148964	72.75876498	59.49
67.81866924	68.05593335	68.29319747	70.66333333
939.5438273	939.8424081	940.1409888	884.4033333
840.8289666	841.1197249	841.4104833	706.16
677.9655288	678.3162317	678.6669346	1046.24
286.7262753	287.5968505	288.4674257	829.84
2129.753113	2130.030929	2130.308746	3699.765333
138.495869	138.7410157	138.9861625	108.05
1595.074361	1595.282149	1595.489936	1757.330667
48.7576525	48.9785863	49.1995201	123.2016667
1785.883247	1786.145648	1786.408048	1578.165333
118.575941	118.7552991	118.9346572	59.73333333
2029.461122	2029.758264	2030.055407	1634.133333
1763.472046	1763.629072	1763.786097	1349.002667
82.16030875	82.57954126	82.99877378	111.0216667
2242.375287	2242.564666	2242.754045	2135.177333
74.12426205	74.319065	74.51386795	47.4
2223.673919	2223.992341	2224.310762	2628.836
80.16360638	80.37182369	80.580041	28.32333333
931.3983818	931.7066716	932.0149614	675.36
29.51240813	29.71598235	29.91955658	50.73666667
67.41624249	67.61736726	67.81849202	60.80333333
1054.165556	1054.502983	1054.840409	1039.456667
45.01543583	45.27105825	45.52668066	59.87333333
1709.76923	1710.150497	1710.531763	1152.652667
1475.654684	1478.158097	1480.66151	353.4346667
59.07023523	59.31856812	59.56690102	51.15
100.1943746	100.5604946	100.9266146	46.98
97.24282128	97.4034208	97.56402032	141.1333333
11.92489509	12.40420501	12.88351494	31.32
121.6680908	121.8486177	122.0291446	99.76
913.3019687	913.6231986	913.9444286	838.04
783.429957	785.5639508	787.6979445	281.6866667
98.66886941	98.9418565	99.21484359	57.96
1228.8997	1229.547855	1230.19601	1112.053333
1076.206544	1076.770305	1077.334065	1054.536667
90.89740539	91.06643513	91.23546487	99.71166667
60.19807359	60.43764636	60.67721914	63.31666667
1966.560318	1966.729961	1966.899605	2231.830333
113.9383534	114.1326046	114.3268558	101.6
38.67369644	38.91027413	39.14685182	53.11333333
76.53826296	76.7502984	76.96233383	50.73666667
2059.411216	2059.677508	2059.9438	1687.491
975.4516347	975.9777572	976.5038797	1379.143333
726.8471163	727.2171509	727.5871854	706.16
1703.371667	1703.535543	1703.69942	1984.472
883.1949963	883.5632916	883.9315868	1081.3
116.250809	116.4680049	116.6852008	35.30666667
92.51091202	92.79018473	93.06945743	70.88666667
61.60702581	61.82627599	62.04552618	45.6
164.6785357	164.9038976	165.1292595	32.12
116.2913176	116.4998508	116.708384	110.7
877.5360808	878.20746	878.8788393	790.11
1946.809048	1946.966231	1947.123413	1994.589333
31.5772664	31.81349577	32.04972514	55.14666667
90.2647663	90.57472854	90.88469077	59.41666667
85.47173865	85.75393312	86.0361276	51.15
1317.898936	1318.512393	1319.125849	1633.633333
916.4147261	917.0561576	917.6975891	679.38
67.48408347	68.00960754	68.53513162	18.7
1382.344254	1382.975943	1383.607632	1370.562667
838.9815877	839.2294406	839.4772935	1094
1872.561029	1872.700239	1872.83945	1366.731333
901.0736685	901.3270429	901.5804174	766.17
83.64927553	83.82989639	84.01051725	59.49
1696.106983	1696.300382	1696.493781	1681.158333
2454.80834	2455.077882	2455.347424	1634.133333
107.4772882	107.6559474	107.8346067	93.38
1100.96246	1101.480598	1101.998735	906.7333333
2033.222729	2033.395348	2033.567967	1965.565333
759.9948537	760.387876	760.7808983	942.21
1289.631605	1292.037807	1294.444009	353.4346667
55.0091286	55.25952922	55.50992985	114.0533333
933.7428472	934.0659238	934.3890004	770.66
411.1858333	412.3202016	413.4545698	1038.146667
77.53498325	77.75532045	77.97565764	110.1533333
66.69523412	66.91845757	67.14168101	31.05
1005.191793	1005.417748	1005.643703	911.8333333
110.6450495	110.8677005	111.0903515	133.4966667
70.4299171	70.60598285	70.7820486	148.905
54.59406498	54.85201996	55.10997495	70.66333333
77.82546249	78.41962553	79.01378856	66.56
2019.117373	2019.303078	2019.488782	2209.532
52.79198829	53.09501366	53.39803903	133.4966667
1746.140606	1746.328093	1746.51558	1527.973333
53.8017695	54.01482729	54.22788508	67.47666667
74.76817959	74.96560671	75.16303384	45.6
868.9377546	869.1688478	869.3999411	1452.223333
1692.48829	1692.685446	1692.882602	1662.55
48.11429177	48.32163968	48.52898759	53.11333333
591.7988121	592.3679009	592.9369898	739.17
24.96606857	25.18067508	25.39528158	83.52
1530.76133	1530.972687	1531.184044	1757.330667
0.250770392	0.631489356	1.01220832	146.2066667
62.87935628	63.23991373	63.60047118	107.01
222.9969521	223.2511962	223.5054402	107.4
58.85847446	59.04448179	59.23048913	63.7
870.1414158	870.5285967	870.9157776	1119.5
1568.713747	1568.885366	1569.056984	1984.472
1323.680213	1324.247376	1324.814539	919.8
2077.794994	2077.955738	2078.116482	1965.565333
9.613257283	9.929779661	10.24630204	95.265
78.91921601	79.14812181	79.3770276	86.07666667
2462.000393	2462.263914	2462.527435	1634.133333
1143.368199	1143.732397	1144.096596	656.7533333
90.58782957	90.93449803	91.28116649	46.98
1612.251184	1612.408273	1612.565361	2514.288
244.920829	245.1846995	245.44857	86.375
52.09911335	52.33905335	52.57899335	104.3666667
942.0467714	942.4887319	942.9306924	1379.143333
2380.103844	2380.270664	2380.437484	2135.177333
213.5803253	213.7990964	214.0178674	96.16
1524.315807	1524.684882	1525.053957	1370.562667
118.7436681	119.055398	119.3671279	100.4266667
968.2649071	968.5766011	968.888295	486
948.8355531	949.2492567	949.6629604	603
12.68179119	12.92514577	13.16850035	70.66333333
1293.973344	1294.55212	1295.130896	1054.536667
2025.048868	2025.22097	2025.393072	1450.950667
96.1066495	96.29791512	96.48918074	28.32333333
925.4754621	925.7627985	926.0501349	989.19
754.9363318	756.0519481	757.1675643	1038.146667
956.7034396	957.0869517	957.4704638	942.21
1796.429877	1796.601573	1796.773269	2205.242667
139.3951639	139.5828388	139.7705138	125.86
891.1563922	891.5214481	891.886504	679
128.3571394	128.6229862	128.8888331	132.65
0.106735658	0.321844606	0.536953554	59.87333333
835.0487976	835.4317728	835.8147481	838.04
134.8714509	135.0381286	135.2048062	93.38
848.5861998	849.034859	849.4835182	832.1066667
857.935614	858.3562749	858.7769359	819.36
110.9044533	111.1402448	111.3760364	48.32
1820.661981	1820.83344	1821.004899	1994.589333
73.03615055	73.22464247	73.41313439	31.05
2170.084873	2170.360946	2170.637019	2163.278
2228.793406	2228.945849	2229.098292	2344.671
1004.49006	1005.220201	1005.950342	1126.16
70.69313522	71.23877425	71.78441327	66.56
2041.521274	2041.684473	2041.847672	3137.814
644.3587554	644.8672556	645.3757559	739.17
1770.117519	1770.283598	1770.449676	2205.242667
1606.526573	1606.729414	1606.932255	1681.158333
111.2683708	111.5027742	111.7371775	95.265
77.00007168	77.21471758	77.42936348	86.07666667
62.28507595	62.69060548	63.096135	57.71
108.0095508	108.2637574	108.5179639	59.77833333
34.57383896	34.90514084	35.23644272	100.4266667
105.0205582	105.2042034	105.3878485	86.1
1693.662119	1693.830964	1693.99981	1984.472
65.87529754	66.06604047	66.25678341	83.52
161.3069555	161.5653766	161.8237978	108.05
2202.131143	2202.302129	2202.473115	2135.177333
977.2006114	977.7738442	978.3470769	718.5733333
1700.714625	1700.897804	1701.080984	1662.55
72.07320436	72.29981325	72.52642214	50.73666667
843.3573028	844.2056279	845.0539531	929.07
142.4641941	142.6382059	142.8122176	111.6
771.5180869	772.1270395	772.735992	679.38
1844.688762	1844.860619	1845.032475	2147.701333
91.86543589	92.10976059	92.35408529	86.31
78.82107779	79.09808356	79.37508933	70.66333333
119.8581331	120.0286192	120.1991053	100
69.3505192	69.554717	69.75891479	44.12333333
942.749649	943.4947042	944.2397594	603
2097.498814	2097.637454	2097.776094	2197.134
1332.469131	1332.843421	1333.217712	1633.633333
731.4677339	731.9325979	732.3974619	1046.24
1347.406233	1347.945607	1348.48498	1112.053333
787.5649907	787.9340122	788.3030337	972.2266667
2817.440722	2818.028665	2818.616608	2376.981
63.79134958	63.99475346	64.19815734	39.89333333
870.6447892	870.9485376	871.252286	1119.5
2010.018507	2010.16755	2010.316592	1962.792
110.9213512	111.1362883	111.3512255	158.9683333
1601.331775	1601.537903	1601.74403	1232.952
1626.183752	1626.404659	1626.625566	2235.564
874.0023814	874.2344929	874.4666044	745.59
46.65785211	46.86413975	47.0704274	31.05
73.63289944	73.90954419	74.18618894	73.24
35.63996433	36.14395314	36.64794196	56.42
1837.451773	1837.622441	1837.793109	1641.294
1033.215951	1033.425447	1033.634943	860.9133333
46.73810935	46.91508203	47.0920547	60.80333333
897.168189	897.9460623	898.7239357	1008.25
85.18703903	85.40280954	85.61858005	49.29
36.52694751	36.76290285	36.99885819	114.0833333
32.83187568	33.09859905	33.36532242	66.88
742.4745331	742.951441	743.4283489	819.36
164.7779599	165.2075028	165.6370456	46.98
875.0207	875.5778982	876.1350964	739.17
1735.104272	1735.291552	1735.478833	1984.472
991.7000348	992.2767179	992.8534009	486
9.937165929	10.17595252	10.41473911	55.14666667
2127.572943	2127.948322	2128.323702	2628.836
1008.707228	1009.251105	1009.794981	1094
1816.379237	1816.549262	1816.719287	2205.242667
53.8489324	54.05053715	54.2521419	56.7
171.5884864	171.8318429	172.0751994	86.375
967.4098254	967.8519923	968.2941591	884.4033333
1800.765366	1800.949112	1801.132858	1349.002667
2073.704268	2073.864608	2074.024948	2678.454
2081.087013	2081.546566	2082.006119	1742.496
866.6173092	866.9430045	867.2686997	942.21
756.238716	757.3164869	758.3942578	1038.146667
1012.476138	1013.018058	1013.559978	1114.213333
149.2569484	149.5594323	149.8619163	146.2066667
126.3647108	126.5288628	126.6930148	111.58
875.8787892	876.2265489	876.5743086	1081.3
1789.937129	1790.100269	1790.263409	1994.589333
90.27224382	90.50952232	90.74680083	71.81666667
122.7688215	123.0051572	123.2414928	52.44166667
912.3065905	912.9933316	913.6800726	790.11
1610.507328	1610.74862	1610.989911	1171.811333
1013.844101	1014.264499	1014.684897	603
1039.70371	1040.198789	1040.693868	718.5733333
583.3033179	584.6126734	585.9220289	24.72
1105.161556	1105.734515	1106.307475	679.38
1896.941932	1897.127639	1897.313346	2231.830333
86.36470197	86.63927803	86.91385408	56.37333333
131.4175441	131.6570912	131.8966383	95.265
1072.907986	1073.403949	1073.899912	679
1745.671913	1745.898958	1746.126003	1232.952
1840.223022	1840.587981	1840.952939	1751.010333
1997.298717	1997.466067	1997.633416	3137.814
88.18232377	88.38122789	88.58013202	53.11333333
58.87310137	59.22930857	59.58551577	111.3116667
1053.307862	1053.817109	1054.326356	1052.506667
2023.914053	2024.071791	2024.229528	2344.671
62.74518486	62.94543201	63.14567916	69
920.2478567	920.5632435	920.8786302	706.41
1745.909387	1746.088592	1746.267796	1369.818667
73.38972749	73.59900324	73.808279	36.3
931.0762483	931.2976444	931.5190405	1452.223333
1793.678351	1793.938818	1794.199286	1578.165333
71.75271205	72.21500529	72.67729853	56.42
2831.708217	2832.310476	2832.912736	2376.981
1037.359334	1037.768498	1038.177663	1126.16
1094.814452	1095.270528	1095.726603	770.66
2520.776964	2521.086232	2521.395501	1634.133333
1716.899358	1717.076822	1717.254285	2514.288
56.76317587	56.9405513	57.11792673	44.12333333
37.23797962	37.40656679	37.57515396	99.71166667
90.36249449	90.60530673	90.84811897	86.07666667
117.1015243	117.3382562	117.5749881	114.0533333
59.64569587	59.83238487	60.01907386	45.54666667
82.58862513	82.83800151	83.08737788	114.0833333
2012.535324	2012.902207	2013.26909	1152.652667
644.5153527	644.9873522	645.4593518	1081.3
1351.053783	1351.42744	1351.801098	1633.633333
91.00189842	91.18566599	91.36943357	126.1983333
580.8318791	581.471453	582.1110268	988.92
97.64186073	97.84104522	98.04022972	35.30666667
692.2330569	692.8229035	693.41275	1359.866667
1717.004813	1717.299001	1717.593188	1578.165333
1180.100211	1180.43092	1180.761629	1052.506667
17.96238368	18.1460061	18.32962852	123.2016667
61.72719261	61.99810686	62.26902111	66.88
1770.209316	1770.442971	1770.676626	1638.336
962.0749887	962.4063055	962.7376224	486
1014.59762	1015.84436	1017.0911	1038.146667
700.8230601	701.2215258	701.6199914	886.48
1928.048543	1928.222629	1928.396715	1948.949333
805.6868967	805.9746318	806.2623669	745.59
1399.125684	1399.663301	1400.200918	855.8333333
790.3254908	790.6582299	790.990969	942.21
93.49191999	93.68564378	93.87936757	59.73333333
112.0504711	112.3246466	112.5988222	57.71
89.67111236	89.88689975	90.10268714	78.3
2375.306108	2375.49679	2375.687471	2135.177333
44.57088869	44.77461641	44.97834413	83.52
1073.822231	1074.086213	1074.350196	989.19
64.12067068	64.32124441	64.52181815	52.28666667
587.2512327	587.980727	588.7102213	718.5733333
1086.470698	1086.841368	1087.212038	1039.456667
1671.438547	1671.684696	1671.930845	1171.811333
960.300976	960.8664308	961.4318856	679.38
1736.851508	1737.046596	1737.241685	1662.55
597.7631485	598.1864913	598.6098342	1008.25
138.0000065	138.325402	138.6507975	125.9566667
684.0091506	684.3403347	684.6715188	997.7333333
832.9814282	833.2873555	833.5932829	1088.273333
67.78553033	67.98355541	68.18158048	47.4
2326.161891	2326.643122	2327.124353	2715.624
124.974079	125.1862493	125.3984196	36.3
1146.412106	1147.188717	1147.965327	1288.98
2254.804978	2254.970198	2255.135418	2011.389333
119.2385951	119.4022387	119.5658824	99.76
32.6345979	32.84577949	33.05696108	69.75
64.30685427	64.49538885	64.68392343	148.905
2128.102147	2128.289566	2128.476986	1965.565333
2196.023676	2196.204499	2196.385322	1978.750667
5.031072542	5.271611228	5.512149914	31.03
1646.136051	1646.2814	1646.426748	2514.288
815.2280031	815.6002985	815.972594	679
2109.10017	2109.39172	2109.683269	1687.491
805.3354389	806.151089	806.966739	790.11
180.3460103	180.5779621	180.8099139	32.12
107.6059332	107.7945938	107.9832543	159.8866667
126.3301828	126.57696	126.8237373	86.375
742.423255	742.8853136	743.3473722	770.66
92.8642453	93.02640501	93.18856472	94.455
1868.151717	1868.31073	1868.469743	2205.242667
43.0304522	43.28219098	43.53392975	55.14666667
698.3165497	699.379828	700.4431062	1038.146667
74.82554032	75.05158792	75.27763552	70.88666667
1.144879114	1.351110228	1.557341342	52.28666667
2135.158168	2135.306036	2135.453903	1962.792
119.5490762	119.8803581	120.2116401	125.9566667
1081.943458	1082.227478	1082.511499	989.19
134.5433701	134.7728228	135.0022754	158.9683333
2760.165276	2760.761837	2761.358399	2376.981
2263.025469	2263.18543	2263.345391	2135.177333
157.1907145	157.6017627	158.0128109	107.01
1251.886246	1252.544897	1253.203548	1054.536667
704.207801	704.8169392	705.4260775	1046.24
114.3673713	114.5546776	114.7419838	147.05
107.6273191	107.8763152	108.1253112	95.265
1782.340103	1782.504748	1782.669393	1369.818667
2061.330543	2061.515384	2061.700225	2231.830333
96.40902235	96.59045785	96.77189335	67.47666667
125.4124051	125.686966	125.9615268	71.81666667
1036.883227	1037.830068	1038.77691	582.26
1779.443625	1779.644623	1779.845622	2268.149333
98.53010364	98.74648472	98.9628658	59.77833333
49.33961681	49.52761459	49.71561237	39.89333333
1317.348915	1319.744077	1322.139238	353.4346667
54.90688697	55.39033822	55.87378946	18.7
54.69322204	54.89779147	55.1023609	45.54666667
33.99463211	34.29562216	34.59661221	73.24
3.571574426	3.783772238	3.995970049	104.3666667
70.40118013	70.58610539	70.77103065	50.73666667
1115.550143	1116.140949	1116.731756	919.8
89.79153682	90.07099727	90.35045772	57.71
187.828935	188.1651964	188.5014578	108.05
1769.094594	1769.262438	1769.430281	1349.002667
97.89090989	98.17656045	98.46221101	57.96
1331.518873	1331.895476	1332.272079	1633.633333
86.14747429	86.43270248	86.71793066	59.41666667
1026.25376	1026.942839	1027.631917	906.7333333
30.06433976	30.26367647	30.46301319	82.34666667
1762.877396	1763.175973	1763.474551	1793.731333
1062.165086	1062.399387	1062.633688	860.9133333
1028.835274	1029.275016	1029.714758	603
147.3832237	147.7967433	148.2102629	111.3116667
1911.423072	1911.651268	1911.879463	1526.165333
89.09284383	89.28991263	89.48698143	82
833.8439498	834.1442163	834.4444828	706.16
2008.72013	2008.90645	2009.092771	1641.294
1501.594379	1502.061571	1502.528763	1458.632
48.15521071	48.34090306	48.5265954	31.05
643.4728578	643.9979814	644.523105	739.17
1259.289784	1261.679931	1264.070079	353.4346667
123.742785	123.94629	124.149795	28.32333333
2111.892068	2112.352057	2112.812047	2715.624
129.8934707	130.067589	130.2417074	99.76
1071.141738	1071.475961	1071.810185	1039.456667
659.5470078	660.4736247	661.4002416	1104.693333
104.928291	105.1363707	105.3444503	88.25
55.77809884	56.02631803	56.27453722	55.14666667
70.97765542	71.18295428	71.38825315	82.34666667
111.1530901	111.3640128	111.5749354	101.6
2119.00456	2119.155125	2119.305689	1962.792
751.2206409	751.768534	752.316427	1359.866667
2073.200177	2073.38256	2073.564942	1641.294
910.8814982	911.1863679	911.4912376	1119.5
160.1312805	160.3839312	160.6365818	108.05
18.328883	18.56452756	18.80017212	114.0533333
64.10836871	64.3640137	64.61965868	70.66333333
882.9722186	883.181994	883.3917693	1452.223333
74.50066005	74.77379166	75.04692326	59.87333333
113.5985314	113.871829	114.1451266	51.15
593.358592	593.8503086	594.3420252	1008.25
43.46150084	43.65266794	43.84383503	44.12333333
132.1547195	132.5164364	132.8781533	56.42
1802.123734	1802.293532	1802.463329	1527.973333
130.4846562	130.7101735	130.9356907	35.30666667
66.48052747	66.67131315	66.86209882	83.52
875.2357529	875.5974458	875.9591387	679
2214.918633	2215.088833	2215.259032	2344.671
30.45064374	30.67097962	30.8913155	69.75
818.3795114	819.1791431	819.9787749	1288.98
1096.703038	1097.14311	1097.583183	919.8
1833.026144	1833.395065	1833.763987	1751.010333
868.2421718	868.7640315	869.2858911	1379.143333
127.4449702	127.6388567	127.8327431	78.3
2.579330384	2.843672011	3.108013638	73.24
1907.376008	1907.622282	1907.868555	1777.032
2134.05561	2134.238517	2134.421425	1450.950667
116.0080029	116.2007805	116.3935582	70.1
846.0617141	846.8287628	847.5958116	790.11
1924.228628	1924.440279	1924.65193	1526.165333
48.68825892	48.91025836	49.13225779	31.03
76.25714445	76.46774414	76.67834384	59.49
2087.62246	2087.915789	2088.209119	1634.133333
2234.895119	2235.054769	2235.21442	2011.389333
140.8741825	141.0995332	141.3248839	133.4966667
2122.520521	2122.804616	2123.088711	3699.765333
840.1277801	840.3761645	840.6245489	745.59
100.0277529	100.2657754	100.5037979	109.9733333
933.5660793	933.8623122	934.1585452	1114.213333
2101.794891	2102.109997	2102.425103	3699.765333
2099.600752	2099.785595	2099.970438	1450.950667
103.5363864	103.7129607	103.889535	93.38
768.1811879	768.4225622	768.6639365	1088.273333
2184.643365	2184.842448	2185.041532	2011.389333
39.14973567	39.3765721	39.60340853	48.32
123.4965603	123.6856309	123.8747015	101.6
2110.24704	2110.397713	2110.548386	1962.792
90.23645173	90.50683204	90.77721236	59.41666667
120.161883	120.6999099	121.2379369	132
1332.579251	1333.142406	1333.705561	1370.562667
1641.492256	1641.699703	1641.907149	1232.952
36.68008077	36.84475396	37.00942715	45.6
31.54921618	31.75138047	31.95354476	82.34666667
939.803925	940.2921438	940.7803626	929.07
55.5075375	55.69738757	55.88723764	126.1983333
2321.631779	2322.120512	2322.609245	1742.496
105.3164468	105.5132756	105.7101044	159.8866667
38.30681053	38.515588	38.72436547	55.59333333
3.837550128	4.048137638	4.258725147	52.28666667
2246.550453	2246.751005	2246.951557	2135.177333
2037.081457	2037.245209	2037.408961	1994.589333
2089.5055	2089.694306	2089.883112	1641.294
1717.803955	1717.996104	1718.188254	1527.973333
904.8470393	905.1333766	905.4197139	675.36
47.6406529	47.82229685	48.0039408	148.905
53.59099948	53.79481604	53.9986326	31.03
833.56913	833.8046697	834.0402094	1094
1294.355144	1294.936448	1295.517752	1633.633333
59.86105465	60.16518381	60.46931297	107.01
1900.450466	1900.66767	1900.884874	1526.165333
949.3192371	949.6456452	949.9720533	1119.5
2114.178551	2114.340591	2114.50263	1965.565333
2249.616443	2250.246939	2250.877434	2376.981
428.55495	429.870338	431.185726	24.72
1762.189658	1762.397578	1762.605497	2268.149333
51.57047404	51.80543923	52.04040443	55.14666667
887.2745883	887.5460389	887.8174895	972.2266667
2289.076389	2289.250193	2289.423998	2678.454
181.4616344	181.6883006	181.9149668	142.0316667
79.72375243	79.89280246	80.06185249	94.455
98.24416647	98.51765006	98.79113365	57.71
63.44120675	63.6306395	63.82007224	83.52
1528.848663	1529.057925	1529.267188	1757.330667
23.26520971	23.47889655	23.69258339	104.3666667
2151.3932	2151.74182	2152.090439	1634.133333
101.3726402	101.5552064	101.7377727	88.25
92.25924619	92.51075826	92.76227034	51.15
1554.792983	1555.265542	1555.738101	1458.632
603.1079207	603.6719976	604.2360744	988.92
229.1246723	229.6264189	230.1281654	92.38
93.03512183	93.21612569	93.39712956	100
2370.390888	2370.801462	2371.212036	2628.836
737.7878408	738.1020949	738.4163491	706.41
1670.5602	1670.77327	1670.98634	2235.564
852.1944698	852.4784306	852.7623915	972.2266667
918.0966985	918.7823694	919.4680403	790.11
167.9486749	168.2639886	168.5793024	124.25
116.8546543	117.0581661	117.261678	86.1
2114.253681	2114.481638	2114.709596	1777.032
943.9868684	944.4234227	944.859977	1126.16
950.2524041	950.6502254	951.0480467	832.1066667
805.9068073	806.1782814	806.4497555	1088.273333
71.64474265	71.84363176	72.04252087	49.29
1887.465739	1887.667979	1887.870219	1526.165333
1078.040172	1078.57197	1079.103769	1379.143333
2106.150191	2106.295735	2106.441279	1962.792
834.5634403	834.8074851	835.0515299	1094
61.38245024	61.57383521	61.76522018	45.6
9.670294017	9.952209122	10.23412423	44.66666667
99.34885899	99.55928599	99.76971299	147.05
200.4518431	200.9329011	201.4139592	56.42
145.6865093	145.8605958	146.0346824	99.76
1975.739408	1976.095399	1976.45139	1751.010333
85.43160508	85.67178465	85.91196423	70.88666667
913.955439	914.265881	914.576323	1119.5
194.9679332	195.3599003	195.7518674	57.71
1143.988651	1144.623171	1145.25769	1112.053333
167.0595299	167.3034664	167.5474029	32.12
3.114115771	3.655915556	4.19771534	18.7
51.9472284	52.17139176	52.39555512	104.3666667
116.5744598	116.7640379	116.953616	78.3
157.3261453	157.5889037	157.8516621	107.4
1296.479509	1297.090813	1297.702117	1633.633333
1190.082726	1190.955234	1191.827742	582.26
1705.585386	1705.771234	1705.957083	1662.55
1362.250918	1362.899097	1363.547276	1370.562667
110.8427893	111.0912623	111.3397354	36.3
647.983375	648.5031907	649.0230064	739.17
657.9372553	658.6328819	659.3285085	718.5733333
74.85474328	75.04565849	75.23657369	82.34666667
2231.9178	2232.071809	2232.225817	2344.671
107.6070559	107.8924041	108.1777524	95.265
99.51664001	99.75375782	99.99087562	86.31
2112.154441	2112.320134	2112.485827	2011.389333
2121.880562	2122.147323	2122.414083	2628.836
2664.630248	2665.370556	2666.110864	2376.981
875.4750502	876.0451696	876.615289	1359.866667
53.05671693	53.2301563	53.40359566	123.2016667
36.57056357	36.77058091	36.97059825	39.89333333
28.11513329	28.34763233	28.58013138	69.75
123.3859419	123.5514612	123.7169805	101.92
1875.877922	1876.561608	1877.245295	2154.217333
203.4487013	203.9199478	204.3911943	132
77.03741955	77.23416181	77.43090406	67.47666667
63.31810404	63.5059678	63.69383155	31.05
140.8342789	141.1165676	141.3988562	133.4966667
102.1571421	102.3632329	102.5693236	74.95833333
840.252637	840.5536948	840.8547527	972.2266667
117.3499928	117.6379231	117.9258535	146.2066667
1611.178831	1611.441107	1611.703384	1638.336
70.5296424	70.70048177	70.87132115	45.6
73.67509106	73.84746011	74.01982916	148.905
257.9996745	258.3270927	258.6545108	100.4266667
936.3255394	936.5641615	936.8027837	1452.223333
1764.606483	1764.808284	1765.010086	2231.830333
1757.049852	1757.217135	1757.384418	1369.818667
1738.989834	1739.179397	1739.36896	1641.294
1035.764701	1036.114668	1036.464635	991.9466667
75.83196671	76.02705551	76.22214431	82.34666667
1048.093101	1049.298394	1050.503687	1038.146667
765.6268922	766.2370763	766.8472604	906.7333333
68.9097368	69.09099614	69.27225549	49.29
1344.669807	1345.217195	1345.764583	855.8333333
1238.675536	1239.072307	1239.469077	656.7533333
584.992277	585.7220445	586.4518121	679.38
70.45643651	70.62040068	70.78436485	141.1333333
2183.472287	2183.627188	2183.78209	1965.565333
79.20788135	79.38580954	79.56373773	31.05
611.6076924	612.1366547	612.6656171	1046.24
2415.795414	2416.089904	2416.384394	2163.278
954.4782714	954.7121196	954.9459678	860.9133333
1731.533416	1731.884585	1732.235754	1793.731333
2299.439442	2299.786138	2300.132835	1742.496
93.76345298	93.98536353	94.20727408	56.37333333
68.55640884	68.71933642	68.88226401	94.455
1621.607795	1621.832882	1622.057969	2366.924
143.3064791	143.573012	143.8395448	114.0533333
144.1591912	144.3409014	144.5226116	111.6
779.08091	779.4100686	779.7392272	942.21
59.07931635	59.26455132	59.44978629	53.83666667
58.44150001	58.62988811	58.8182762	57.76333333
2199.897254	2200.269742	2200.64223	1152.652667
69.58344866	69.75729475	69.93114084	67.47666667
1071.01177	1071.350844	1071.689917	994.3133333
1581.672264	1581.850349	1582.028434	1984.472
1614.26255	1614.436467	1614.610384	2514.288
1178.316167	1180.447218	1182.578269	281.6866667
137.540848	137.7936906	138.0465332	86.375
1164.639235	1165.125391	1165.611546	919.8
1838.819339	1838.974034	1839.128729	1366.731333
1665.480522	1665.741576	1666.00263	1171.811333
1566.531396	1567.242563	1567.953731	1104.693333
48.772867	49.02705468	49.28124236	51.15
1927.539536	1927.722627	1927.905718	1994.589333
1046.149361	1046.598328	1047.047294	1126.16
96.04675648	96.22247488	96.39819328	101.6
149.4368776	149.6764424	149.9160071	74.95833333
148.7208126	148.9541831	149.1875536	158.9683333
124.3606523	124.6089428	124.8572332	90.045
869.7472065	870.0140377	870.280869	745.59
2048.953985	2049.111453	2049.268921	1965.565333
73.62237841	73.86926205	74.11614569	82
555.9125068	556.9491871	557.9858674	988.92
113.261083	113.5109431	113.7608033	48.32
49.95703019	50.56835104	51.17967188	66.56
1074.127008	1074.377778	1074.628548	989.19
92.17520151	92.38211514	92.58902878	100
108.2358883	108.4532388	108.6705893	36.3
89.86507308	90.04589885	90.22672462	88.25
853.1091881	854.2983282	855.4874684	582.26
89.70673525	89.89926655	90.09179784	101.92
65.475155	65.63264668	65.79013835	48.7
2600.558673	2600.843342	2601.128012	1917.531
2375.402176	2375.582896	2375.763616	1978.750667
2198.330039	2198.465635	2198.601232	2197.134
964.230387	964.6742073	965.1180275	1379.143333
1807.495265	1807.785206	1808.075148	1793.731333
110.4149402	110.719514	111.0240878	71.81666667
172.3940823	172.6235099	172.8529376	142.0316667
124.7181204	124.8997525	125.0813847	59.73333333
81.41241675	81.59264247	81.7728682	53.83666667
107.8012623	107.9838508	108.1664393	99.71166667
781.7029755	781.9469182	782.1908609	1088.273333
128.3321204	128.5487922	128.7654641	28.32333333
111.3520664	111.5835897	111.8151129	99.45
99.49576238	99.67987832	99.86399425	78.3
430.5731002	431.6807473	432.7883944	1038.146667
27.1877207	27.48850499	27.78928928	114.0533333
83.27016811	83.49126676	83.71236542	31.03
2126.966328	2127.317921	2127.669515	2628.836
2001.424251	2001.845428	2002.266605	1742.496
45.20611249	45.3921391	45.5781657	123.2016667
175.0633604	175.31125	175.5591395	56.37333333
2238.974273	2239.26843	2239.562587	1687.491
2279.649697	2279.812987	2279.976276	2344.671
75.94016264	76.11706281	76.29396297	47.4
65.8952577	66.12025661	66.34525552	45.54666667
22.78742165	23.06002651	23.33263137	73.24
138.5705153	138.938676	139.3068366	56.42
2841.807793	2842.414642	2843.021491	2376.981
1271.121415	1272.03671	1272.952005	790.11
824.7601088	824.9963734	825.232638	1094
905.9730562	906.2237706	906.4744849	766.17
840.0206991	840.4023587	840.7840183	819.36
38.20166034	38.47481045	38.74796055	74.95833333
140.3947403	140.6202721	140.8458038	96.16
128.5039308	128.706004	128.9080773	35.30666667
1694.821345	1695.002022	1695.182699	2268.149333
97.27112594	97.43871535	97.60630476	97.34333333
918.3935957	918.8000587	919.2065217	603
23.98596118	24.28530895	24.58465672	44.66666667
946.3310035	946.6372016	946.9433996	1119.5
120.6975714	120.9068142	121.1160571	99.76
902.6793678	903.0601131	903.4408584	1359.866667
478.8757277	479.4000305	479.9243332	739.17
75.19389989	75.37415601	75.55441214	47.4
1708.529309	1708.744983	1708.960657	1662.55
1188.061819	1190.493783	1192.925747	353.4346667
52.86678883	53.40671182	53.94663481	66.56
735.7198767	736.17645	736.6330234	819.36
52.90045392	53.31199188	53.72352985	125.9566667
149.2927978	149.5423773	149.7919567	86.375
83.89287486	84.06560523	84.2383356	63.7
66.53228649	66.74511441	66.95794232	56.7
654.1536542	655.2262825	656.2989108	1038.146667
184.4933915	185.3783502	186.2633088	829.84
93.01416926	93.23817988	93.4621905	133.4966667
1081.765769	1082.271139	1082.776509	906.7333333
1771.989982	1772.199427	1772.408871	1638.336
882.0241975	882.5857921	883.1473867	679.38
1641.446966	1641.66604	1641.885114	1232.952
26.49410692	26.74764679	27.00118667	55.14666667
1886.314579	1886.477705	1886.640831	2205.242667
1020.321815	1020.619262	1020.916709	1052.506667
1373.617277	1374.014491	1374.411704	1633.633333
44.34677331	44.60387833	44.86098335	66.88
2045.855232	2046.014388	2046.173544	1778.634
2125.435545	2125.716241	2125.996937	1687.491
49.83617265	50.05478295	50.27339325	55.59333333
2061.361773	2061.491585	2061.621396	1764.989333
1767.509127	1767.687171	1767.865216	1349.002667
84.36839597	84.763158	85.15792004	46.98
45.60251923	45.81397706	46.02543488	45.54666667
2089.806239	2089.978201	2090.150163	2209.532
35.73135107	36.17979384	36.62823661	18.7
72.24478792	72.42245631	72.6001247	49.29
73.05021612	73.26756554	73.48491495	82
1789.608774	1790.144945	1790.681116	2154.217333
1102.363734	1102.761079	1103.158424	1039.456667
1793.346855	1793.560352	1793.773848	2268.149333
1124.672366	1124.95608	1125.239794	989.19
912.5205855	912.8303362	913.1400868	994.3133333
128.2782562	128.4585003	128.6387443	111.6
61.02084261	61.17724958	61.33365654	48.7
80.10841867	80.28551011	80.46260154	148.905
1732.646416	1732.823565	1733.000714	1984.472
36.2115326	36.45824416	36.70495572	90.045
2157.359434	2157.507412	2157.655391	1962.792
146.0777029	146.3217236	146.5657443	52.44166667
100.8838926	101.0625311	101.2411695	159.8866667
894.8643513	895.1352654	895.4061795	675.36
113.8080761	114.1274885	114.446901	57.71
48.03791799	48.30345138	48.56898477	114.0533333
1103.891892	1104.130443	1104.368994	860.9133333
94.5211492	94.68392726	94.84670532	88.25
1547.03749	1547.275275	1547.513061	1171.811333
64.23918292	64.41667234	64.59416176	60.80333333
784.2096668	786.3451987	788.4807306	836.4
153.5481791	153.792933	154.0376869	158.9683333
106.4590815	106.7135481	106.9680147	59.77833333
125.1683497	125.3833014	125.5982531	96.16
1057.603431	1057.918263	1058.233096	1114.213333
2223.655271	2223.822161	2223.989052	2011.389333
77.32759373	77.5982489	77.86890407	70.66333333
16.73923268	17.00202349	17.2648143	55.14666667
55.55767362	55.76010429	55.96253495	123.2016667
291.4235338	291.7889429	292.1543521	100.4266667
70.54236251	70.72319921	70.90403591	70.1
1617.322902	1617.586638	1617.850373	1171.811333
1926.54421	1926.684577	1926.824943	1366.731333
2201.50305	2201.798078	2202.093107	3699.765333
1990.935114	1991.126892	1991.318671	2209.532
141.9807825	142.205887	142.4309914	74.95833333
23.95701527	24.21193821	24.46686115	59.87333333
1876.928032	1877.124966	1877.3219	2231.830333
96.16636153	96.69453626	97.222711	56.42
93.44434483	93.67673748	93.90913013	133.4966667
81.08464883	81.26218695	81.43972507	148.905
103.8544486	104.0266607	104.1988728	101.92
98.08867193	98.34114787	98.59362381	36.3
984.1026354	984.4139979	984.7253604	884.4033333
556.6589007	557.1615518	557.6642029	1008.25
1945.312289	1945.682256	1946.052223	1152.652667
62.55495092	62.76184201	62.9687331	56.7
2020.125352	2020.28856	2020.451769	1994.589333
1872.888282	1873.068303	1873.248323	2147.701333
41.62694202	41.9105973	42.19425259	51.15
150.6137663	150.8089897	151.0042131	111.6
1738.512914	1738.729555	1738.946196	1681.158333
2164.444795	2164.579474	2164.714153	2197.134
94.03561084	94.34015805	94.64470527	146.2066667
112.1748733	112.3484643	112.5220553	97.34333333
66.98596946	67.20830969	67.43064992	110.1533333
132.0013864	132.3072542	132.6131221	59.41666667
51.68887455	51.86105894	52.03324334	45.6
993.8213594	994.149017	994.4766747	486
145.1900692	145.4363846	145.6827	114.0833333
563.2731264	564.0338509	564.7945754	790.11
111.6981836	111.9581943	112.218205	56.37333333
1836.649505	1836.969681	1837.289857	1793.731333
85.48627435	85.71059919	85.93492402	110.7
909.0925194	909.3890239	909.6855284	1119.5
517.1015473	517.9300957	518.7586441	215.67
1308.63048	1309.228458	1309.826436	1288.98
121.4256332	121.8466889	122.2677445	57.71
1639.986628	1640.187899	1640.38917	2366.924
2099.186125	2099.482289	2099.778452	1634.133333
73.11183158	73.31625621	73.52068083	31.03
96.11288799	96.30464907	96.49641015	88.25
1043.762068	1044.223021	1044.683975	1379.143333
953.6855653	954.0836957	954.4818261	1119.5
12.02929802	12.33221795	12.63513788	44.66666667
1799.653322	1799.834639	1800.015955	1527.973333
69.20409022	69.41103806	69.6179859	31.03
65.04711615	65.26424983	65.4813835	104.3666667
70.027642	70.21449633	70.40135066	50.73666667
2272.021119	2272.27503	2272.52894	1777.032
2507.896257	2508.164811	2508.433366	1634.133333
119.7425869	119.9130887	120.0835905	101.92
68.82616813	69.03813187	69.25009562	86.07666667
991.2915849	991.5955411	991.8994973	1114.213333
72.36505228	72.51865447	72.67225665	94.455
1747.618	1747.813371	1748.008742	1662.55
1117.309995	1117.568586	1117.827177	860.9133333
904.932444	905.2242619	905.5160798	766.17
2083.189897	2083.381506	2083.573115	1965.565333
41.91911753	42.12275239	42.32638724	123.2016667
87.27088681	87.48473631	87.6985858	35.30666667
48.01518679	48.21458361	48.41398043	39.89333333
102.4899082	102.6681558	102.8464033	100
923.9083041	924.3491465	924.7899889	706.16
166.0083901	166.3084707	166.6085512	107.01
56.02437176	56.2525602	56.48074863	69.75
45.85283141	46.07751875	46.30220608	45.54666667
1286.618673	1287.312487	1288.006301	1104.693333
23.87114397	24.28495265	24.69876133	125.9566667
1638.901642	1639.130989	1639.360335	1171.811333
77.28571377	77.45392121	77.62212865	45.6
1102.551098	1103.068745	1103.586392	832.1066667
101.4249341	101.6149016	101.8048691	110.7
933.3273693	934.0630066	934.7986439	790.11
1730.520716	1730.688166	1730.855615	1369.818667
1745.045194	1745.246843	1745.448492	1681.158333
93.26375226	93.62123872	93.97872518	46.98
1846.155663	1846.335093	1846.514524	2231.830333
1089.812198	1090.087082	1090.361966	911.8333333
683.2852146	683.902597	684.5199794	739.17
929.6169541	930.1857021	930.7544502	679.38
126.2562293	126.4098435	126.5634577	97.34333333
879.7297604	880.0166032	880.303446	994.3133333
829.2930243	829.6408043	829.9885843	770.66
2455.652164	2456.128695	2456.605225	2715.624
2843.185829	2843.782372	2844.378915	2376.981
249.0765136	250.0061994	250.9358852	829.84
930.6510063	931.042158	931.4333097	838.04
69.84246269	70.03006801	70.21767334	82.34666667
67.45473295	67.65713023	67.8595275	46.81
1379.835231	1380.222058	1380.608884	1633.633333
1653.742013	1653.898585	1654.055157	2514.288
49.44614993	49.6354041	49.82465827	159.8866667
70.40827503	70.57903013	70.74978523	99.71166667
1992.846416	1993.023031	1993.199645	2205.242667
1949.159874	1949.325434	1949.490993	1778.634
915.5939736	916.0532589	916.5125442	1379.143333
1962.042677	1962.292816	1962.542955	1777.032
974.7366968	975.0366262	975.3365556	838.04
1176.745406	1177.383063	1178.020719	1288.98
55.25607702	55.43447537	55.61287372	48.7
18.80106858	19.02790886	19.25474913	69.75
153.2099202	153.5337959	153.8576715	57.71
934.8779136	935.1323924	935.3868713	911.8333333
1748.368379	1748.537167	1748.705954	1527.973333
1687.92801	1688.087413	1688.246816	1984.472
988.6171147	989.1012484	989.585382	706.16
78.42461422	78.61526549	78.80591676	60.80333333
850.8082325	851.4314043	852.0545761	906.7333333
806.5787611	807.2273866	807.8760121	739.17
674.2113253	674.6579686	675.1046119	1046.24
601.799857	603.0741893	604.3485215	24.72
65.77379653	65.99321954	66.21264255	46.5
927.3099648	927.6287709	927.947577	1114.213333
147.2454464	147.4470235	147.6486006	96.16
32.7935496	33.03650884	33.27946809	55.14666667
36.04036451	36.2581754	36.4759863	52.28666667
2069.730372	2069.931804	2070.133236	1978.750667
124.6813881	124.9128704	125.1443527	86.31
112.4323293	112.8219706	113.2116118	46.98
87.58358052	87.77694174	87.97030297	147.05
1907.919727	1908.058322	1908.196918	1366.731333
128.9509582	129.1880543	129.4251504	36.3
1141.420386	1141.955425	1142.490464	832.1066667
9.587795795	9.807485982	10.02717617	69
2057.5175	2057.988489	2058.459478	2715.624
1222.111453	1222.622068	1223.132684	1054.536667
905.7815531	906.1522832	906.5230134	991.9466667
72.21009699	72.44924529	72.6883936	51.15
2030.652879	2030.907942	2031.163004	3699.765333
68.87496395	69.12936742	69.38377089	71.81666667
91.88886774	92.08025685	92.27164596	86.1
126.3579453	126.5458829	126.7338204	110.7
846.1335735	846.4271693	846.7207652	994.3133333
2074.421125	2074.601369	2074.781612	2344.671
66.34865973	66.52562345	66.70258717	45.6
2187.844628	2188.005506	2188.166385	2678.454
75.77691556	75.98757064	76.19822572	50.73666667
136.5462604	136.7288134	136.9113664	111.6
114.6800691	114.9422538	115.2044385	57.96
911.0897093	911.3151371	911.5405649	1452.223333
573.8820615	575.0027856	576.1235098	1038.146667
52.83254844	53.04193243	53.25131641	104.3666667
1.614465879	1.912230948	2.209996016	31.03
2099.30658	2099.441336	2099.576091	1764.989333
1854.035533	1854.398303	1854.761073	1152.652667
130.651461	130.9939802	131.3364994	107.01
974.1262433	974.4304348	974.7346263	1052.506667
1615.745307	1616.032979	1616.32065	1578.165333
125.6424452	126.0342736	126.426102	111.3116667
1629.605776	1629.816088	1630.026401	2366.924
2343.078234	2343.35636	2343.634486	2163.278
108.3145445	108.4990771	108.6836097	100
801.9500146	802.3770373	802.80406	819.36
1172.998324	1173.546479	1174.094635	929.07
126.5696546	126.8993537	127.2290528	125.9566667
1276.215833	1276.649436	1277.08304	1633.633333
82.48992224	82.6894623	82.88900236	86.07666667
137.031219	137.3963348	137.7614507	56.42
2693.125264	2693.736931	2694.348598	2376.981
98.13339338	98.44422501	98.75505665	57.96
891.6093432	891.9079185	892.2064937	1114.213333
2039.846441	2040.021003	2040.195565	1965.565333
548.3085327	549.3451685	550.3818044	519.9916667
121.0580917	121.3267377	121.5953837	132.65
2079.891001	2080.16414	2080.437279	1687.491
106.3587892	106.5573861	106.7559829	147.05
85.81796883	86.07201361	86.32605839	114.0533333
45.05350765	45.25001603	45.44652441	52.28666667
784.8197112	785.3917759	785.9638407	679.38
750.7792723	751.2176529	751.6560335	1359.866667
81.43035171	81.5989537	81.76755569	111.58
103.7397165	104.0174065	104.2950965	99.45
104.3228795	104.4965769	104.6702744	93.38
1850.273774	1850.442121	1850.610467	2147.701333
52.11281883	52.37921596	52.64561309	114.0833333
123.5468296	123.7447271	123.9426247	59.73333333
125.4263858	125.6622754	125.898165	142.0316667
915.7004348	915.9271039	916.153773	1452.223333
108.5198541	108.7276045	108.9353549	96.16
86.00104883	86.26788339	86.53471794	51.15
102.1791513	102.3464845	102.5138177	59.49
40.91546836	41.11716209	41.31885582	31.03
1030.804452	1031.452949	1032.101446	1288.98
819.4307437	819.6937233	819.9567029	766.17
1096.754019	1097.11441	1097.474801	1039.456667
106.7530627	107.3144287	107.8757947	66.56
1056.586075	1057.021803	1057.457531	919.8
39.37952681	39.58615966	39.7927925	69.75
2008.543232	2008.732446	2008.92166	2209.532
114.9643691	115.2261993	115.4880296	59.77833333
29.26643565	29.58350279	29.90056993	73.24
146.363419	146.6648468	146.9662746	124.25
2303.251505	2303.597706	2303.943906	1742.496
24.54867671	24.72810249	24.90752827	63.31666667
66.82082969	67.06126728	67.30170486	109.9733333
111.783872	112.0422132	112.3005543	36.3
1575.779035	1575.977473	1576.17591	1232.952
1850.384307	1850.557595	1850.730884	2205.242667
1451.354439	1451.849659	1452.344879	855.8333333
2133.295752	2133.494738	2133.693725	1978.750667
51.91282132	52.11469727	52.31657322	57.76333333
34.21341334	34.4011118	34.58881027	59.49
2077.901097	2078.083449	2078.265802	2344.671
1042.071955	1042.366934	1042.661913	486
2631.832593	2632.118092	2632.403592	1634.133333
209.765976	210.0271311	210.2882862	52.44166667
2064.818084	2065.27307	2065.728055	2715.624
161.2461368	161.7052406	162.1643444	56.42
1600.3511	1600.516862	1600.682625	1984.472
110.4428129	110.6224298	110.8020466	101.92
107.7679966	108.0024474	108.2368983	125.86
1082.383462	1082.875756	1083.36805	718.5733333
1012.328474	1012.619742	1012.911009	838.04
96.99573622	97.16765804	97.33957986	31.05
72.02238745	72.25286385	72.48334026	148.905
2524.048897	2524.3396	2524.630303	2163.278
55.83063007	56.00041843	56.1702068	49.29
891.9091235	892.159988	892.4108525	745.59
87.22612243	87.42267113	87.61921984	28.32333333
73.33545372	73.58527825	73.83510277	147.05
1051.83139	1052.274148	1052.716906	919.8
1244.354336	1244.873929	1245.393522	1001.756667
868.0332272	868.3351776	868.637128	994.3133333
180.5194466	180.897291	181.2751354	57.71
96.39503772	96.63589591	96.8767541	99.45
102.0015973	102.1822033	102.3628093	93.38
107.4648674	107.6864296	107.9079918	74.95833333
29.32258803	29.52237042	29.72215282	52.28666667
40.09521801	40.28731828	40.47941854	159.8866667
884.1596038	884.530907	884.9022103	832.1066667
1637.819121	1637.972355	1638.125589	2514.288
806.9777551	807.2564234	807.5350918	972.2266667
1816.563889	1816.741772	1816.919655	1641.294
8.680022736	8.918460582	9.156898428	55.14666667
112.1768624	112.476163	112.7754635	146.2066667
81.94646354	82.14047419	82.33448483	70.1
122.7923411	123.0787505	123.3651599	158.9683333
134.2433603	134.5522615	134.8611626	124.25
68.15413851	68.42342014	68.69270177	66.88
172.8105044	172.9972361	173.1839677	111.6
148.5354137	148.8622083	149.189003	107.4
1764.985903	1765.158393	1765.330882	1527.973333
67.33905256	67.53072939	67.72240622	82.34666667
2038.593867	2038.958598	2039.323328	1152.652667
2751.917971	2752.524096	2753.130221	2376.981
100.9338058	101.1204006	101.3069955	111.58
126.2252172	126.499037	126.7728568	132.65
2668.21111	2668.585796	2668.960482	1742.496
89.17237515	89.4014218	89.63046845	142.0316667
2031.381527	2031.544379	2031.707231	1962.792
674.5060112	675.075267	675.6445228	988.92
126.531614	126.937816	127.3440179	108.05
39.18410097	39.45855926	39.73301755	57.96
47.65925038	47.90899327	48.15873616	50.73666667
1169.275577	1169.773507	1170.271436	1458.632
49.32098249	49.77219678	50.22341106	146.2066667
1199.657971	1200.508312	1201.358654	582.26
60.60977439	60.86714575	61.12451712	114.0833333
950.9004208	951.1635136	951.4266065	989.19
882.1544687	882.5318597	882.9092507	1359.866667
2286.063264	2286.230965	2286.398665	1978.750667
81.30166877	81.76252153	82.2233743	107.01
2081.025016	2081.19455	2081.364084	2011.389333
1787.724744	1787.899117	1788.073491	1994.589333
2136.571997	2136.713111	2136.854224	2197.134
134.3732129	134.601656	134.8300991	142.0316667
892.3744524	892.5994266	892.8244007	1452.223333
2190.634105	2190.867228	2191.100351	1777.032
936.231516	936.5137276	936.7959392	884.4033333
124.1527838	124.3650681	124.5773525	35.30666667
1722.851785	1723.008882	1723.16598	1369.818667
1786.677049	1786.884913	1787.092778	2268.149333
651.3125301	653.4356474	655.5587647	281.6866667
63.20330112	63.45073513	63.69816914	51.15
1926.558143	1926.735244	1926.912345	2231.830333
2317.0027	2317.185884	2317.369068	2135.177333
133.9986919	134.5332306	135.0677692	46.98
40.36494616	41.01945646	41.67396676	56.42
146.0758407	146.3103995	146.5449584	158.9683333
943.8884702	944.2779473	944.6674244	603
45.97005892	46.17937972	46.38870052	63.31666667
2511.467148	2511.736001	2512.004853	1634.133333
1883.560723	1883.923915	1884.287106	1751.010333
88.48354648	89.03460474	89.585663	57.71
83.46580429	83.66189506	83.85798582	82
1575.445696	1575.638934	1575.832172	1984.472
1058.614536	1058.933696	1059.252856	1039.456667
1725.474381	1725.691327	1725.908272	1638.336
63.17020473	63.37578012	63.58135551	82.34666667
104.9110549	105.1681846	105.4253143	133.4966667
99.87360241	100.0600075	100.2464126	70.1
78.73119049	78.89008429	79.0489781	111.58
50.29936583	50.51704664	50.73472745	44.12333333
64.2477922	64.51442552	64.78105883	69.75
102.0777989	102.2679899	102.458181	45.6
58.51267663	58.75674574	59.00081484	49.29
1762.569216	1762.761474	1762.953732	1527.973333
1532.587744	1532.844982	1533.10222	2235.564
633.4703856	634.5417978	635.61321	1038.146667
217.638619	217.8819369	218.1252548	86.375
2168.19204	2168.359114	2168.526188	3137.814
149.5015627	149.7422206	149.9828786	32.12
1964.278967	1964.459314	1964.639661	1965.565333
100.8294965	101.0675093	101.3055221	133.4966667
157.6282187	157.8419279	158.0556371	59.73333333
1735.98187	1736.147644	1736.313418	2205.242667
1200.252739	1200.812975	1201.373211	1054.536667
2230.133248	2230.373411	2230.613575	1777.032
344.5022481	345.4751954	346.4481427	829.84
21.85985851	22.05929319	22.25872787	82.34666667
189.0773866	189.4294038	189.7814209	111.3116667
1569.730416	1569.933686	1570.136956	1681.158333
11.35463592	11.79053584	12.22643575	31.32
1756.5988	1756.959458	1757.320116	1751.010333
92.45791949	92.65998482	92.86205015	46.81
799.5653424	799.843533	800.1217236	766.17
112.2071377	112.38331	112.5594822	100
2571.636387	2571.995963	2572.355539	1742.496
73.74014447	73.93750746	74.13487046	53.83666667
2710.741406	2711.033678	2711.32595	1634.133333
65.73461811	65.91042019	66.08622227	44.12333333
2075.171672	2075.321782	2075.471891	1962.792
92.6624612	92.86100352	93.05954584	83.52
1014.718537	1015.124756	1015.530974	832.1066667
129.6010775	129.8485343	130.095991	99.45
2202.556518	2202.839109	2203.1217	1687.491
1231.365958	1231.709221	1232.052484	886.48
87.8083753	88.03644942	88.26452354	109.9733333
1110.503345	1111.082169	1111.660992	919.8
885.1664315	885.5390616	885.9116917	679
1261.026935	1261.460278	1261.89362	656.7533333
996.4728641	997.1894217	997.9059794	790.11
54.64054384	54.82755967	55.01457549	60.80333333
75.8435444	76.29809849	76.75265259	18.7
1.18175296	1.465440277	1.749127595	66.88
46.32419736	46.51346828	46.7027392	57.76333333
144.6904496	144.9112333	145.132017	86.1
2104.682577	2104.851309	2105.020041	3137.814
75.43062732	75.63840314	75.84617895	74.95833333
101.385044	101.5706612	101.7562784	67.47666667
919.4949537	919.9970969	920.4992401	718.5733333
918.6291788	918.9079371	919.1866954	1088.273333
872.5073507	872.8140467	873.1207428	1119.5
612.3260232	612.7550929	613.1841625	819.36
170.3541228	170.6106768	170.8672309	52.44166667
2107.555396	2107.717572	2107.879747	2011.389333
1795.691654	1795.860401	1796.029148	2147.701333
19.72382538	19.92235934	20.1208933	63.31666667
72.2592914	72.45382868	72.64836595	78.3
125.8591888	126.1115357	126.3638825	71.81666667
1264.351954	1264.889325	1265.426696	1112.053333
113.7558085	114.0029756	114.2501427	132.65
139.8367007	140.0182838	140.1998668	111.6
17.89304073	18.0791835	18.26532626	31.05
1638.353709	1638.520283	1638.686857	2514.288
915.0337422	915.6175598	916.2013774	906.7333333
1932.390293	1932.946582	1933.502872	2154.217333
90.03325966	90.22394788	90.4146361	78.3
57.17894452	57.36283436	57.5467242	82.34666667
39.58727906	39.7658319	39.94438474	53.83666667
160.0253571	160.4959956	160.9666341	132
92.72079177	92.92875724	93.13672271	55.59333333
117.8586227	118.1608305	118.4630382	107.01
1831.238682	1831.50231	1831.765937	1578.165333
1556.264611	1556.983799	1557.702987	1104.693333
1698.605489	1698.770297	1698.935104	1349.002667
375.2462709	377.1738925	379.1015142	24.72
1651.481871	1651.65598	1651.83009	1984.472
1144.461233	1144.824743	1145.188253	1039.456667
73.08061871	73.23122277	73.38182683	94.455
569.8563879	570.3785145	570.9006411	1046.24
94.58970105	94.7674918	94.94528254	70.1
72.88763293	73.07881767	73.27000242	83.52
898.317389	898.7286223	899.1398556	1081.3
91.20685568	91.39130912	91.57576257	101.6
1594.404443	1594.589819	1594.775195	1681.158333
1007.139594	1007.553849	1007.968104	656.7533333
732.1852004	732.4862562	732.787312	997.7333333
67.5328309	67.7177389	67.9026469	39.89333333
1363.670614	1364.326714	1364.982814	1288.98
111.3468481	111.6890864	112.0313248	46.98
1812.944918	1813.117944	1813.29097	1641.294
1582.382256	1582.753811	1583.125365	1370.562667
1884.147703	1884.325052	1884.5024	2231.830333
93.53027092	93.72479284	93.91931476	147.05
115.9190843	116.1119033	116.3047223	59.73333333
2128.608022	2128.767805	2128.927589	3137.814
109.4201195	109.6287047	109.8372898	110.7
2306.060257	2306.231426	2306.402596	2135.177333
2217.024129	2217.37369	2217.723252	1742.496
943.8247326	944.2595064	944.6942803	603
92.05756731	92.25805403	92.45854074	82
655.1758696	655.967012	656.7581543	790.11
87.26899102	87.4481737	87.62735638	67.47666667
110.1599191	110.4233476	110.686776	59.41666667
695.5224878	696.0384188	696.5543498	739.17
1367.284309	1367.860178	1368.436047	1001.756667
748.0341234	748.3509973	748.6678711	942.21
1792.616909	1792.775624	1792.934338	2205.242667
1099.624175	1099.926353	1100.228532	1052.506667
1791.238762	1791.413446	1791.58813	1527.973333
1070.467553	1070.68958	1070.911607	860.9133333
880.214211	880.5043819	880.7945529	766.17
1334.824226	1337.254621	1339.685017	353.4346667
92.79231631	92.97253757	93.15275883	100
49.79919302	49.98307125	50.16694947	31.05
110.4124066	110.6043631	110.7963197	93.38
82.12120075	82.29168156	82.46216238	63.7
1696.483433	1697.026619	1697.569805	2154.217333
939.626914	940.1529864	940.6790587	906.7333333
103.261787	103.4513478	103.6409086	88.25
47.66551379	47.91804145	48.17056911	48.32
204.4080968	204.8866169	205.3651371	92.38
1828.383383	1828.678951	1828.97452	1793.731333
54.83012246	55.08551629	55.34091012	31.03
1953.022766	1953.278149	1953.533533	3699.765333
93.87045185	94.22259042	94.57472898	46.98
154.5677613	154.8066538	155.0455463	114.0833333
637.4170219	638.0271588	638.6372958	739.17
144.9631331	145.2167331	145.4703332	86.375
1560.772323	1561.526136	1562.279948	1104.693333
108.7264132	108.9111717	109.0959303	100
1173.518689	1174.008214	1174.497738	656.7533333
76.08194139	76.61737121	77.15280103	132
2040.276954	2040.432492	2040.58803	2344.671
1110.386427	1111.207486	1112.028546	1001.756667
60.08720122	60.26911178	60.45102233	83.52
786.6258802	786.9784334	787.3309866	706.16
2029.752141	2029.915323	2030.078505	3137.814
458.2164525	459.5191146	460.8217766	24.72
1720.266458	1720.46175	1720.657041	1232.952
93.92663285	94.13479543	94.34295801	86.31
790.6917391	791.1098765	791.5280138	679
1131.115155	1132.753264	1134.391373	1038.146667
2190.377147	2190.547976	2190.718805	2135.177333
51.97983849	52.18475101	52.38966353	28.32333333
954.0224845	954.4213843	954.8202841	1114.213333
804.5885678	805.013436	805.4383042	486
1131.824158	1132.238128	1132.652097	886.48
1358.089034	1358.479527	1358.87002	1633.633333
1892.14568	1892.302622	1892.459564	1778.634
1669.976815	1670.166568	1670.356321	1662.55
1436.714431	1437.485858	1438.257286	1288.98
92.58622448	92.7701371	92.95404973	59.49
121.0364795	121.237125	121.4377705	101.6
1144.045575	1144.576388	1145.107201	1126.16
50.42666405	50.590089	50.75351395	48.7
22.38773244	22.59722373	22.80671503	69
98.97684098	99.1600473	99.34325361	147.05
1346.433045	1346.977531	1347.522016	855.8333333
908.7459558	909.1182151	909.4904744	1094
934.700687	936.8340682	938.9674493	836.4
833.3052658	833.6439345	833.9826032	997.7333333
29.88435473	30.11134331	30.3383319	46.5
96.71169071	96.88131565	97.05094059	99.71166667
99.46444004	99.61894118	99.77344231	97.34333333
1221.168568	1223.579618	1225.990669	353.4346667
1570.343547	1570.556803	1570.770059	1757.330667
224.7610029	225.6906691	226.6203352	829.84
1693.039528	1693.380846	1693.722164	1152.652667
985.3255468	985.622187	985.9188272	1052.506667
102.8875929	103.083708	103.279823	148.905
89.5890341	89.79414119	89.99924828	86.31
134.0910378	134.3341952	134.5773526	86.375
1373.195701	1373.686795	1374.17789	1458.632
114.2540482	114.4365105	114.6189729	78.3
805.4159362	805.8389212	806.2619063	819.36
124.9039883	125.0725535	125.2411187	97.34333333
2214.716159	2214.914287	2215.112415	2011.389333
778.849	779.1378275	779.426655	1088.273333
87.99148861	88.16795346	88.3444183	67.47666667
1750.820336	1751.031003	1751.24167	1681.158333
110.6169074	110.7798908	110.9428743	94.455
799.3506353	799.7116009	800.0725665	679
926.401516	926.9736138	927.5457117	906.7333333
1629.579932	1630.327078	1631.074224	1104.693333
142.1300216	142.3699035	142.6097854	52.44166667
70.59830351	70.77910975	70.95991599	31.05
1708.231796	1708.541318	1708.850841	1793.731333
1643.838675	1644.057185	1644.275696	1232.952
1978.412306	1978.618167	1978.824028	2205.242667
988.6701499	989.0319532	989.3937565	1039.456667
2311.437983	2311.749051	2312.060119	2163.278
79.49828795	80.03691551	80.57554307	132
569.1866998	570.0720791	570.9574583	1126.16
1786.025511	1786.412263	1786.799016	1152.652667
924.822528	925.1937403	925.5649526	832.1066667
7.92948851	8.407964701	8.886440893	92.38
970.8366762	972.9759229	975.1151696	836.4
691.4827761	691.8928171	692.302858	1046.24
139.8733698	140.1020612	140.3307527	74.95833333
103.1981523	103.3600176	103.5218828	93.38
146.0042414	146.27733	146.5504187	107.4
1743.9084	1744.192561	1744.476722	2235.564
936.4941621	937.3118762	938.1295903	1288.98
93.67743422	93.86812858	94.05882294	50.73666667
749.6028406	749.8732899	750.1437392	745.59
121.5126947	121.7248828	121.9370709	82
1926.402554	1926.567944	1926.733334	2147.701333
1028.565724	1028.838966	1029.112207	989.19
533.8128915	534.7345393	535.656187	929.07
89.41682384	89.58411839	89.75141295	99.71166667
112.4666425	112.7176661	112.9686897	158.9683333
130.2363259	130.456492	130.6766581	133.4966667
1797.508418	1797.663378	1797.818337	1349.002667
1826.624173	1826.801804	1826.979435	1641.294
1062.750576	1063.360813	1063.971051	718.5733333
2337.133589	2337.303073	2337.472557	2135.177333
109.5820647	109.8301015	110.0781383	57.96
976.090943	976.5323196	976.9736962	603
69.1468451	69.37986018	69.61287525	32.12
549.5484819	550.7733749	551.9982678	829.84
11.201834	11.6697372	12.1376404	18.7
1986.229382	1986.537463	1986.845544	1687.491
113.5742359	113.7400524	113.9058689	141.1333333
106.6326098	106.8358079	107.0390059	28.32333333
1989.323474	1989.571545	1989.819616	3699.765333
727.6122131	727.8718595	728.1315059	997.7333333
169.8615699	170.1363184	170.4110669	86.375
996.1769036	996.4882723	996.7996411	1052.506667
99.97184377	100.2253356	100.4788274	147.05
30.5945411	30.80268034	31.01081958	55.59333333
1630.287005	1630.824532	1631.362059	2154.217333
1017.979414	1018.37034	1018.761266	1126.16
1956.784977	1956.978834	1957.172692	1641.294
112.7084784	112.9208309	113.1331833	59.77833333
126.1328733	126.4059854	126.6790976	86.1
84.5103464	84.70930661	84.90826683	67.47666667
2170.782827	2170.918173	2171.053519	2197.134
681.1988395	682.1328476	683.0668557	988.92
166.9587847	167.1988031	167.4388214	32.12
1751.292273	1751.460372	1751.628472	2514.288
111.134408	111.3242221	111.5140361	70.1
2245.560631	2245.715484	2245.870338	2678.454
37.23374443	37.42251461	37.6112848	39.89333333
926.6962205	927.0156467	927.3350728	1119.5
205.4915443	205.7818937	206.0722431	52.44166667
111.7705821	111.9936548	112.2167274	125.86
111.7556716	112.0097654	112.2638592	99.45
85.40666233	85.67160324	85.93654416	95.265
98.9653587	99.15749918	99.34963967	82
68.00146992	68.20887117	68.41627243	47.4
1045.6072	1045.816985	1046.026769	860.9133333
179.3145655	179.543867	179.7731684	96.16
133.4223145	133.6925169	133.9627194	59.73333333
134.1092865	134.3140285	134.5187704	35.30666667
125.0538563	125.3676886	125.681521	108.05
957.1101433	957.6545313	958.1989194	906.7333333
2148.148327	2148.306234	2148.464141	2344.671
83.51227651	83.74298961	83.97370271	70.88666667
736.1239874	738.319432	740.5148766	836.4
62.22434012	62.69724011	63.1701401	132
33.61369514	33.83596969	34.05824424	104.3666667
854.1405787	854.4541211	854.7676635	942.21
1551.335708	1551.835087	1552.334466	1458.632
1830.703347	1830.9244	1831.145453	1526.165333
72.97593636	73.21997739	73.46401842	148.905
1740.035676	1740.194115	1740.352554	1349.002667
82.48487821	82.8386453	83.1924124	146.2066667
537.7478798	538.8650626	539.9822454	1038.146667
1387.194129	1387.75084	1388.307552	1112.053333
1008.395622	1008.950764	1009.505907	679.38
172.1408347	172.3337877	172.5267407	111.6
79.65391009	79.84004323	80.02617637	49.29
906.0077039	906.4148314	906.8219588	603
157.0227424	157.2922097	157.561677	108.05
109.3071105	109.4739705	109.6408306	101.92
925.9078081	926.7394991	927.5711901	1001.756667
90.47402477	90.64481489	90.81560502	88.25
74.62792886	74.79122792	74.95452697	59.49
903.0746472	903.3874454	903.7002436	886.48
2056.28515	2056.419943	2056.554735	1764.989333
51.00355934	51.19669253	51.38982572	83.52
82.55966716	82.72387272	82.88807829	141.1333333
92.83672156	93.19386599	93.55101041	111.3116667
837.9713874	838.3317447	838.6921021	770.66
67.4265827	67.61656436	67.80654602	110.1533333
34.19335114	34.41605757	34.638764	69.75
106.8566016	107.2056929	107.5547842	46.98
942.472792	942.7736528	943.0745135	838.04
72.38656182	72.57492279	72.76328376	67.47666667
19.35330472	19.6092613	19.86521788	55.14666667
76.65855304	76.85415945	77.04976585	31.03
91.39307104	91.64673807	91.90040509	73.24
2097.983974	2098.271475	2098.558975	2628.836
1216.468415	1217.039432	1217.610448	1054.536667
124.3399809	124.5377847	124.7355885	126.1983333
0.560171616	0.862681055	1.165190495	44.66666667
110.2209283	110.4759905	110.7310528	95.265
51.15437077	51.40557238	51.65677399	66.88
1308.549716	1310.974804	1313.399892	353.4346667
1925.754538	1925.919398	1926.084258	1994.589333
727.049687	727.3513938	727.6531006	997.7333333
1134.292756	1134.854136	1135.415515	919.8
491.5218521	493.0522159	494.5825797	1038.146667
998.5467108	999.0681854	999.5896599	929.07
105.5276873	105.7486877	105.9696881	74.95833333
2273.488072	2273.655446	2273.822819	2135.177333
862.7211301	863.0276779	863.3342257	884.4033333
949.6128911	949.849618	950.0863448	860.9133333
55.58978059	55.77216822	55.95455586	49.29
442.4339298	443.7279067	445.0218836	829.84
877.6267323	878.4783124	879.3298925	988.92
2166.733647	2167.027288	2167.320929	2163.278
115.3272016	115.5186311	115.7100605	59.73333333
883.0620111	883.5269697	883.9919282	1359.866667
1139.617367	1139.952377	1140.287388	1039.456667
40.3164193	40.51287899	40.70933867	52.28666667
190.4353834	190.6871076	190.9388317	107.4
185.0921203	185.56469	186.0372597	132
95.6631827	96.19639441	96.72960612	66.56
884.766193	885.0145377	885.2628824	1094
1557.44469	1557.661086	1557.877481	1171.811333
920.6663323	920.9045023	921.1426722	1452.223333
71.971316	72.15858713	72.34585826	159.8866667
120.3119819	120.5544288	120.7968757	132.65
76.67817959	76.86959359	77.06100758	47.4
127.5058245	127.6808853	127.855946	111.6
1059.891463	1060.499451	1061.107439	1114.213333
1671.730282	1672.01556	1672.300838	1578.165333
125.4592264	125.6704927	125.8817589	36.3
1666.86843	1667.082706	1667.296982	1757.330667
519.4721413	520.4821859	521.4922304	679.38
1909.324235	1909.537428	1909.75062	2209.532
1240.545944	1241.411295	1242.276646	919.8
980.5187682	980.8292953	981.1398225	886.48
2027.470733	2027.964244	2028.457755	2715.624
613.0752732	613.5738516	614.0724299	1008.25
1740.863597	1741.183472	1741.503348	1793.731333
162.5148131	162.7603331	163.0058532	108.05
963.3984614	963.9688203	964.5391792	1094
1667.068315	1667.248881	1667.429448	2268.149333
1428.971991	1429.436999	1429.902008	1458.632
72.83829969	73.08062443	73.32294918	70.88666667
70.27808085	70.45987705	70.64167325	45.6
39.6103526	39.84455522	40.07875783	55.14666667
69.65925693	69.85920715	70.05915738	63.31666667
95.68602615	95.85387115	96.02171615	101.92
99.28439608	99.44459831	99.60480054	93.38
1117.485071	1118.022412	1118.559753	929.07
1826.286743	1826.466389	1826.646035	1641.294
140.4810607	140.7117382	140.9424157	56.37333333
85.61266382	85.79124843	85.96983303	70.1
58.48373976	58.67783297	58.87192618	52.28666667
1317.277226	1318.211202	1319.145178	1054.536667
553.3873735	554.025793	554.6642124	739.17
924.4483821	925.0383978	925.6284136	486
207.1938948	207.4449239	207.6959529	107.4
980.0733723	980.3848161	980.6962598	675.36
731.3425486	732.1387882	732.9350279	790.11
2041.3742	2041.724175	2042.074149	1152.652667
102.2732473	102.460845	102.6484427	82
72.26998649	72.48143957	72.69289265	46.5
936.9845197	937.4280616	937.8716034	884.4033333
979.7483883	980.0274425	980.3064968	766.17
107.6552621	107.8979429	108.1406237	57.96
1760.026305	1760.189871	1760.353437	1369.818667
1007.819856	1008.350926	1008.881996	1052.506667
863.1932486	863.4673362	863.7414238	745.59
84.89942988	85.07376741	85.24810495	100
1112.842761	1113.108718	1113.374676	989.19
182.1005004	182.5701573	183.0398142	132
2509.191859	2509.454556	2509.717253	1917.531
135.9737006	136.3365486	136.6993966	56.42
1795.641642	1795.837607	1796.033572	2231.830333
1682.416872	1682.579851	1682.742831	2514.288
1844.389117	1844.534512	1844.679907	1366.731333
110.4114017	110.5969466	110.7824914	126.1983333
1996.55263	1996.746342	1996.940054	1965.565333
871.9885206	872.4566034	872.9246863	1379.143333
59.4595112	59.66069889	59.86188658	53.83666667
1364.347126	1364.904827	1365.462528	1001.756667
197.9473555	198.2283645	198.5093734	132.65
1835.643032	1835.890747	1836.138462	1638.336
72.75896185	72.9158903	73.07281874	141.1333333
81.46114832	81.69433026	81.92751219	82
993.0277901	993.5274372	994.0270843	718.5733333
252.7771816	253.0532032	253.3292248	107.4
790.9401985	791.1918503	791.4435022	1088.273333
1239.494557	1240.060902	1240.627246	1001.756667
1799.364175	1799.552079	1799.739983	1527.973333
611.5976146	612.1473679	612.6971212	739.17
2042.269975	2042.514524	2042.759072	3699.765333
1094.45846	1096.563574	1098.668689	582.26
218.5079985	218.7562456	219.0044926	86.375
71.25118101	71.42428832	71.59739564	67.47666667
1088.305355	1088.729033	1089.15271	1126.16
106.0624661	106.2537214	106.4449766	70.1
551.3016456	552.6094142	553.9171828	24.72
27.7593234	28.01398527	28.26864715	70.66333333
51.73766836	52.12844348	52.51921859	56.42
137.9320226	138.145377	138.3587315	125.86
818.015154	818.3447751	818.6743961	770.66
108.0161493	108.1909887	108.365828	88.25
686.6507967	688.7967856	690.9427745	829.84
195.1612622	195.435811	195.7103598	158.9683333
63.21724404	63.37710945	63.53697486	111.58
116.7265799	116.9652839	117.203988	32.12
108.7174813	108.9346192	109.1517571	86.31
1696.710647	1696.893921	1697.077194	1681.158333
1907.902019	1908.069967	1908.237914	1994.589333
1313.285776	1313.808239	1314.330703	1458.632
855.74182	855.9825233	856.2232266	1094
36.37689558	36.64871435	36.92053313	114.0533333
942.3450196	942.7180449	943.0910701	832.1066667
1585.063721	1585.437668	1585.811614	1370.562667
105.1241365	105.3249261	105.5257158	46.81
1660.416509	1660.682084	1660.947658	2235.564
898.7075199	898.9195337	899.1315475	1452.223333
102.1977515	102.3940264	102.5903013	57.76333333
217.6393213	217.9375783	218.2358352	124.25
1876.376422	1876.677925	1876.979429	1578.165333
759.9570207	760.36957	760.7821192	819.36
44.63112956	44.8252051	45.01928063	50.73666667
1046.112207	1046.59079	1047.069373	906.7333333
1866.804206	1867.126854	1867.449501	1687.491
51.05484837	51.32067004	51.58649171	57.96
864.7697091	865.126155	865.4826008	1081.3
1901.229272	1901.59721	1901.965149	1751.010333
160.7259093	160.9406052	161.1553011	142.0316667
1558.4608	1558.663983	1558.867165	1757.330667
1257.953225	1258.432998	1258.912771	855.8333333
66.75928999	66.95453286	67.14977573	45.54666667
26.60697408	26.80899138	27.01100868	52.28666667
71.76321864	71.92333415	72.08344966	59.49
26.17250085	26.52317626	26.87385168	111.3116667
125.8144543	126.0010786	126.1877029	111.6
122.2791074	122.460241	122.6413746	49.29
1023.793898	1024.195774	1024.59765	603
133.2255659	133.485396	133.745226	52.44166667
106.5284879	106.7397815	106.9510751	86.1
194.5461306	194.7989913	195.051852	107.4
907.7231822	908.126626	908.5300698	675.36
677.5414759	678.1159212	678.6903665	988.92
10.02466021	10.5051017	10.98554319	56.42
90.40007349	90.5922489	90.78442431	101.6
89.90386242	90.08104528	90.25822815	93.38
983.2637834	983.5664414	983.8690993	486
867.1790233	867.5970522	868.0150811	819.36
649.5769852	649.9234987	650.2700123	1046.24
2111.578396	2111.738997	2111.899597	2344.671
2836.181397	2836.774752	2837.368107	2376.981
11.73613225	11.91876385	12.10139545	31.05
1736.615091	1736.811551	1737.008011	1527.973333
160.1838329	160.5001555	160.8164781	56.37333333
34.50442211	34.69923208	34.89404205	123.2016667
961.4519993	961.947434	962.4428686	838.04
107.1725815	107.4605792	107.7485769	48.32
1881.875668	1882.209258	1882.542849	1578.165333
142.2537603	142.7170339	143.1803075	46.98
2120.85721	2121.118587	2121.379964	2628.836
6.551500847	6.812763221	7.074025594	66.88
1830.142969	1830.425668	1830.708367	1638.336
102.3453432	102.5291341	102.7129249	99.76
46.34897049	46.56579597	46.78262145	86.07666667
60.67625179	60.8578747	61.0394976	59.49
105.0861707	105.3109033	105.5356359	28.32333333
96.92122225	97.13454618	97.34787011	57.76333333
1791.341559	1791.552095	1791.762631	1526.165333
65.19819042	65.38932212	65.58045383	53.11333333
2008.882078	2009.029627	2009.177175	1962.792
231.2239053	233.2378605	235.2518157	24.72
978.8034235	979.3086878	979.813952	1119.5
16.73936797	16.93720289	17.13503781	52.28666667
100.621455	100.9494712	101.2774874	125.9566667
84.2390631	84.47891753	84.71877195	31.03
1064.027311	1064.527499	1065.027687	718.5733333
1337.22805	1337.764927	1338.301805	1112.053333
1782.920225	1783.251336	1783.582446	1152.652667
1889.321801	1889.682337	1890.042873	1793.731333
948.8881824	949.3416606	949.7951387	1081.3
1956.143915	1956.296653	1956.44939	1994.589333
77.10565284	77.27989824	77.45414363	111.58
2169.914293	2170.065629	2170.216964	2678.454
38.68992706	38.92649256	39.16305807	70.66333333
1754.396552	1754.589076	1754.781601	2268.149333
121.3349954	121.591068	121.8471405	107.4
891.1521003	893.3055949	895.4590894	836.4
2445.688064	2446.048675	2446.409285	1742.496
961.0186289	961.3140758	961.6095227	1094
1845.269492	1845.453519	1845.637546	2205.242667
113.9624623	114.151434	114.3404057	111.58
1019.035709	1019.461746	1019.887784	603
51.90838522	52.10720606	52.3060269	123.2016667
2050.275198	2050.55502	2050.834842	1687.491
917.6994169	918.0447735	918.39013	486
81.45482523	81.63172936	81.80863349	49.29
34.76086057	34.97157331	35.18228606	104.3666667
83.9152219	84.17727998	84.43933806	57.96
148.9062935	149.4409311	149.9755687	66.56
168.5082635	168.7947934	169.0813233	52.44166667
1939.814606	1939.975068	1940.135529	1994.589333
1972.920966	1973.108341	1973.295717	2231.830333
1742.462448	1742.757094	1743.051741	1793.731333
105.5620379	105.9231478	106.2842577	111.3116667
46.11711973	46.38624186	46.655364	73.24
156.3109767	156.5507922	156.7906076	86.1
2118.258078	2118.41208	2118.566083	3137.814
1728.950125	1729.112956	1729.275786	1369.818667
2662.460997	2662.74807	2663.035142	1634.133333
68.28896238	68.4803597	68.67175701	45.54666667
1665.605	1665.962157	1666.319314	1152.652667
999.5332057	1000.268088	1001.002971	1112.053333
138.6154365	138.8721155	139.1287946	108.05
816.4390248	816.7292473	817.0194698	1088.273333
91.8347801	92.02583404	92.21688797	28.32333333
1326.975643	1329.362526	1331.749409	353.4346667
1370.060794	1370.648114	1371.235434	855.8333333
1700.373043	1700.55418	1700.735317	1662.55
91.61503382	91.84620597	92.07737812	132.65
128.769677	128.9670971	129.1645172	82
1196.184719	1197.487232	1198.789744	1038.146667
146.7954723	146.9810387	147.1666052	111.6
48.81894706	49.01098801	49.20302896	83.52
28.98012647	29.17895101	29.37777556	110.1533333
1913.806856	1914.025918	1914.244981	1526.165333
1088.358915	1088.867534	1089.376152	906.7333333
249.1915566	250.0583043	250.9250521	829.84
173.9612208	174.1939019	174.4265831	59.73333333
68.14869893	68.35965497	68.570611	86.31
2767.897237	2768.501438	2769.105639	2376.981
78.84942592	79.03342171	79.2174175	53.83666667
75.71119755	75.88489441	76.05859128	59.49
105.6015351	105.8717042	106.1418732	57.71
783.5584785	783.8387542	784.1190299	745.59
930.8974488	931.2019323	931.5064158	1119.5
1532.931567	1533.769521	1534.607474	1104.693333
1009.337289	1010.020078	1010.702868	790.11
144.9256543	145.1491356	145.3726169	59.73333333
181.6853263	181.9481351	182.2109439	52.44166667
94.95703255	95.16143125	95.36582994	46.81
53.92350601	54.13188475	54.34026348	45.54666667
1767.494576	1767.732727	1767.970878	2235.564
114.8286906	115.0718102	115.3149298	133.4966667
2322.287757	2322.5418	2322.795843	1777.032
2106.488962	2106.686506	2106.884051	2209.532
134.9263003	135.1597393	135.3931782	158.9683333
35.2754911	35.52297043	35.77044976	55.14666667
995.1664328	995.3819198	995.5974068	911.8333333
2035.196693	2035.337233	2035.477773	1764.989333
142.5034905	142.7209467	142.9384029	142.0316667
1730.701177	1730.895782	1731.090388	2268.149333
106.4925249	106.6791265	106.8657282	101.92
1369.981251	1370.519459	1371.057667	1001.756667
126.0634096	126.3890738	126.7147381	125.9566667
128.5930503	128.8100927	129.027135	35.30666667
1600.546505	1600.713527	1600.880549	1984.472
1678.586429	1678.79579	1679.005152	1638.336
673.8163071	675.9665026	678.116698	836.4
1847.73431	1847.880417	1848.026524	1366.731333
2529.961437	2530.227199	2530.492961	1917.531
1963.566731	1963.744965	1963.923199	2147.701333
1107.717135	1108.041904	1108.366673	1039.456667
86.74291871	86.9338746	87.12483049	88.25
823.6563528	824.0223754	824.388398	1081.3
72.9214961	73.10609137	73.29068663	50.73666667
141.0145421	141.3011768	141.5878115	124.25
906.4653146	907.0712703	907.6772261	679.38
95.20754215	95.39791585	95.58828954	100
68.55367332	68.90595039	69.25822747	111.3116667
124.7908042	125.1111622	125.4315203	59.41666667
39.995978	40.2090763	40.42217461	55.59333333
1690.772238	1690.960223	1691.148209	1527.973333
1052.200374	1052.714241	1053.228108	929.07
140.3793854	140.5896422	140.7998991	125.86
93.30048347	93.52302551	93.74556755	74.95833333
81.02685051	81.21983817	81.41282582	101.6
110.3262651	110.6309116	110.9355581	71.81666667
2195.137893	2195.401523	2195.665153	2628.836
70.47724003	70.66157404	70.84590805	31.05
554.867274	555.4729252	556.0785764	988.92
88.8669386	89.04755796	89.22817732	47.4
1905.344688	1905.726941	1906.109194	1152.652667
103.0214963	103.2099455	103.3983946	93.38
747.2197568	747.6266589	748.0335609	1046.24
80.65046582	80.80996733	80.96946883	48.7
160.0320395	160.3930134	160.7539872	100.4266667
137.4272447	137.6618695	137.8964943	86.1
2148.584202	2148.774461	2148.96472	1965.565333
1841.863294	1842.084323	1842.305351	1681.158333
104.1602277	104.3405698	104.520912	78.3
74.96905761	75.14055901	75.31206041	45.6
1970.779038	1970.980029	1971.18102	2205.242667
93.94711236	94.1115653	94.27601824	93.38
1600.111992	1600.279067	1600.446141	2514.288
1567.196465	1567.385385	1567.574305	2268.149333
141.4778371	141.7241274	141.9704177	132.65
2447.167088	2447.529946	2447.892803	1742.496
2.861085468	3.357215984	3.8533465	31.32
81.51866324	81.68152113	81.84437902	141.1333333
91.69116948	91.95054556	92.20992164	70.88666667
132.4298861	132.6918803	132.9538744	108.05
106.9075624	107.1524188	107.3972752	133.4966667
1324.576679	1325.007192	1325.437705	1633.633333
79.4179837	79.59558336	79.77318302	99.71166667
888.3017493	888.5723918	888.8430343	675.36
73.35541168	73.54312005	73.73082842	49.29
2190.455613	2190.945427	2191.435241	2715.624
585.6565962	586.3341091	587.0116219	988.92
708.8114403	709.8983249	710.9852095	1038.146667
965.785531	966.1905809	966.5956307	1039.456667
153.9274918	154.1456169	154.3637419	142.0316667
34.8721631	35.1011164	35.33006971	69.75
918.9904794	919.3536109	919.7167423	832.1066667
22.01496245	22.29473344	22.57450443	66.88
49.31305225	49.50791566	49.70277906	45.6
782.9299682	783.1692442	783.4085203	745.59
1798.647584	1798.828652	1799.00972	1641.294
2062.320823	2062.48199	2062.643156	2344.671
133.3384841	133.5802696	133.822055	32.12
211.8158187	212.1770357	212.5382527	125.9566667
77.38573761	77.57657458	77.76741155	70.1
904.4801933	904.781099	905.0820048	884.4033333
590.290226	590.7278583	591.1654906	1008.25
1374.395412	1375.062852	1375.730292	1104.693333
2324.768948	2325.038632	2325.308316	1777.032
2137.613799	2137.979941	2138.346083	1152.652667
843.4125533	843.7596867	844.10682	972.2266667
1965.232185	1965.437837	1965.643488	2209.532
897.1170001	897.3330928	897.5491855	1452.223333
34.1274394	34.47690826	34.82637712	46.98
750.4733605	750.9951124	751.5168644	906.7333333
44.57572008	44.793611	45.01150193	109.9733333
52.39077896	52.59311433	52.79544971	60.80333333
859.2983157	859.6821297	860.0659437	679
29.70323799	29.92407295	30.1449079	53.11333333
18.48717622	18.69082669	18.89447716	69
88.01109358	88.26764418	88.52419478	59.41666667
1885.373306	1885.548119	1885.722933	1948.949333
1560.705563	1560.898785	1561.092007	2366.924
826.0475155	827.220782	828.3940484	519.9916667
855.645247	855.9691403	856.2930336	994.3133333
577.4641882	578.3239443	579.1837004	215.67
92.1665443	92.33462633	92.50270835	88.25
1563.201757	1563.424092	1563.646427	1526.165333
1933.24877	1933.414972	1933.581175	1994.589333
67.63581149	67.81018581	67.98456014	99.71166667
116.9759548	117.1508479	117.325741	97.34333333
1090.502338	1090.85484	1091.207343	1039.456667
1701.861412	1702.028977	1702.196541	1984.472
661.0498713	661.3748329	661.6997944	706.41
86.93827154	87.15503927	87.37180699	86.31
2079.237477	2079.402024	2079.56657	1965.565333
1391.669239	1392.228723	1392.788208	1001.756667
775.9140012	776.8497264	777.7854515	988.92
1548.463698	1548.705508	1548.947317	1171.811333
8.809314536	9.035714399	9.262114262	59.87333333
1911.880708	1912.039671	1912.198634	2147.701333
1294.170124	1294.78582	1295.401515	1633.633333
117.8422631	118.0775783	118.3128936	99.45
64.64204573	64.86866259	65.09527944	57.76333333
2247.862233	2248.008089	2248.153945	2678.454
102.1922083	102.3934469	102.5946855	78.3
81.29992498	81.4810599	81.66219482	111.58
71.74581302	71.95567418	72.16553535	47.4
63.89238845	64.14431549	64.39624253	69.75
2047.72611	2047.856191	2047.986271	1764.989333
975.7216714	976.2603449	976.7990185	906.7333333
914.7886035	915.0069296	915.2252557	1452.223333
1997.818115	1998.184065	1998.550016	1751.010333
911.6153724	912.0324041	912.4494359	832.1066667
776.1959114	776.4842426	776.7725739	1088.273333
51.99991422	52.28728342	52.57465261	73.24
1788.919787	1789.10193	1789.284073	1527.973333
1043.4819	1043.823654	1044.165409	991.9466667
91.76217015	91.96800235	92.17383456	70.1
1129.469123	1131.590883	1133.712642	281.6866667
22.62528244	22.86188625	23.09849006	104.3666667
195.5668681	195.8211937	196.0755193	52.44166667
1534.367416	1535.056181	1535.744947	1104.693333
145.1455271	145.6158598	146.0861925	132
62.88049824	63.12738199	63.37426575	55.59333333
134.451255	134.6868729	134.9224907	56.37333333
864.2510936	864.6079607	864.9648278	1081.3
24.62928423	24.88568726	25.14209028	114.0833333
1798.792838	1799.09471	1799.396583	1793.731333
119.8080786	120.2200179	120.6319572	56.42
122.7981329	123.0123197	123.2265066	133.4966667
824.1527256	824.4968598	824.840994	942.21
16.46827122	16.68888124	16.90949126	53.11333333
569.9137487	570.4626041	571.0114595	739.17
1864.606147	1864.774616	1864.943084	1641.294
332.9423415	334.3050399	335.6677384	24.72
1353.985055	1354.572209	1355.159363	1370.562667
44.86108247	45.33138089	45.80167931	31.32
427.6914383	428.9480594	430.2046805	829.84
52.17932044	52.37803958	52.57675871	45.6
873.568136	873.9423475	874.316559	942.21
123.5889549	123.8276086	124.0662624	32.12
85.34908153	85.67336248	85.99764343	100.4266667
2232.366345	2232.53339	2232.700435	2344.671
2099.14682	2099.345839	2099.544858	1450.950667
101.1616165	101.324299	101.4869815	111.58
1604.787205	1604.996148	1605.205091	1681.158333
887.6009228	887.8868	888.1726771	766.17
31.74507326	31.92220847	32.09934369	63.31666667
47.77716406	48.15808155	48.53899904	56.42
2663.165503	2663.454428	2663.743353	1634.133333
1710.738074	1711.148952	1711.55983	1793.731333
1500.183036	1500.429721	1500.676406	1757.330667
1972.457441	1972.60747	1972.757499	1764.989333
855.7488255	856.0588597	856.3688939	994.3133333
1051.914159	1052.491272	1053.068386	919.8
91.43724233	91.67929887	91.92135542	57.96
1218.344367	1218.908687	1219.473007	1054.536667
54.54038773	54.84816463	55.15594153	107.01
76.04893578	76.25348885	76.45804193	86.31
2162.239531	2162.411151	2162.582772	2011.389333
1358.88808	1359.163846	1359.439612	1171.811333
1778.786369	1778.976585	1779.166802	2205.242667
1738.218888	1738.408601	1738.598314	1948.949333
67.41412807	67.65455086	67.89497366	69.75
742.8224416	743.1784075	743.5343735	1046.24
103.291543	103.4843087	103.6770744	110.7
86.4316751	86.65933549	86.88699588	48.32
2547.324087	2547.703837	2548.083587	1742.496
583.8645203	584.4296979	584.9948755	739.17
907.531447	907.8256145	908.119782	675.36
948.7674475	949.0095608	949.2516742	1452.223333
1830.694065	1830.867474	1831.040882	2147.701333
582.2438007	582.8389671	583.4341334	988.92
116.5811602	116.7368687	116.8925772	97.34333333
256.2175479	256.5887669	256.959986	125.9566667
2244.742496	2245.039733	2245.336971	1687.491
1502.021638	1502.235949	1502.450261	1232.952
1661.727638	1661.887702	1662.047767	2514.288
631.5658959	632.4500897	633.3342834	215.67
50.99291159	51.19623528	51.39955897	39.89333333
1647.927413	1648.196339	1648.465264	2366.924
923.2762173	923.7827941	924.2893709	929.07
1654.655501	1655.022962	1655.390422	1578.165333
106.1754255	106.3417661	106.5081067	88.25
1867.583172	1867.773117	1867.963062	2231.830333
64.56744105	64.76887034	64.97029963	44.12333333
2160.418978	2160.580742	2160.742505	1962.792
112.1471651	112.3451154	112.5430657	35.30666667
1671.672663	1671.991347	1672.310031	1638.336
749.6712957	749.9664029	750.2615101	1088.273333
1213.680621	1214.199967	1214.719314	1001.756667
1536.835149	1537.210547	1537.585945	1370.562667
241.019127	241.2613022	241.5034773	52.44166667
140.7506576	140.9908321	141.2310065	35.30666667
201.5868049	201.8508811	202.1149573	107.4
58.35829958	58.59759545	58.83689131	69.75
89.42744478	89.65574156	89.88403833	110.1533333
119.2686336	119.4628088	119.656984	126.1983333
2029.405788	2029.603032	2029.800277	2209.532
105.1239668	105.3507526	105.5775385	46.81
1877.065299	1877.417184	1877.76907	1751.010333
47.78980673	48.04034482	48.29088292	114.0833333
37.54521503	37.72246978	37.89972453	60.80333333
42.79079909	42.98183858	43.17287807	63.31666667
1865.827254	1866.009055	1866.190855	2147.701333
1732.96948	1733.124306	1733.279132	1349.002667
722.9302354	723.3371875	723.7441395	1046.24
1810.095346	1810.887371	1811.679396	2376.981
131.5426417	132.2156772	132.8887127	111.0216667
1045.445794	1045.908074	1046.370355	919.8
868.5000797	868.793842	869.0876043	994.3133333
2073.446934	2073.631493	2073.816052	1965.565333
149.4455061	149.7101612	149.9748163	108.05
40.13909936	40.40101309	40.66292681	73.24
851.3456406	851.6478089	851.9499772	706.16
48.19157375	48.44278214	48.69399054	70.66333333
51.30089608	51.51233487	51.72377365	82.34666667
86.33813045	86.5202692	86.70240796	47.4
115.4822139	115.7844043	116.0865947	59.41666667
138.637133	138.8181002	138.9990674	99.76
51.71790703	51.91949985	52.12109268	44.12333333
1326.390245	1327.089606	1327.788967	2154.217333
142.2150975	142.642033	143.0689685	92.38
1890.383653	1890.690185	1890.996717	3699.765333
138.8221445	138.9946941	139.1672437	97.34333333
106.2825987	106.5142764	106.7459541	133.4966667
2073.12757	2073.259284	2073.390997	1764.989333
965.9534329	966.1731652	966.3928974	911.8333333
897.9916244	898.2502786	898.5089329	675.36
35.45175405	35.6558332	35.85991234	39.89333333
104.1560661	104.3747769	104.5934877	74.95833333
94.04173836	94.22995497	94.41817158	78.3
18.26355986	18.83125898	19.3989581	66.56
14.41921785	14.64605291	14.87288797	69
1037.197587	1037.504471	1037.811356	1114.213333
60.76231405	60.9426075	61.12290095	31.05
91.59319602	91.76059897	91.92800191	141.1333333
1842.910524	1843.211647	1843.512769	1793.731333
1278.754384	1279.121907	1279.489431	1633.633333
1005.761475	1006.070443	1006.379411	486
112.2075663	112.3826155	112.5576646	101.6
684.3453788	684.9747681	685.6041573	679.38
1639.992586	1640.205927	1640.419269	1681.158333
169.9671321	170.5651107	171.1630892	111.3116667
1692.607548	1692.758663	1692.909779	2514.288
2119.595149	2119.730996	2119.866843	1962.792
1727.417996	1727.604526	1727.791057	1994.589333
198.1847192	198.3746319	198.5645445	111.6
1239.687989	1240.198446	1240.708903	1458.632
1056.183286	1056.641027	1057.098769	832.1066667
67.49354007	67.77511526	68.05669044	66.88
906.8976774	907.4069404	907.9162034	906.7333333
1719.761787	1720.023324	1720.284862	1578.165333
1706.913362	1707.113318	1707.313274	1641.294
47.46646022	47.69797762	47.92949503	69.75
1509.047546	1509.31004	1509.572533	2235.564
1715.559517	1716.097515	1716.635512	2154.217333
59.84121747	60.04356912	60.24592078	39.89333333
957.9623927	958.2644654	958.5665381	1052.506667
1670.305826	1670.54216	1670.778493	1526.165333
69.68121139	69.92606052	70.17090965	147.05
73.09511502	73.28253579	73.46995657	63.31666667
858.2351035	858.5291551	858.8232067	972.2266667
67.36044771	67.5684248	67.77640188	70.1
165.0127947	165.3342039	165.6556131	107.4
1191.949043	1192.478895	1193.008747	1054.536667
2283.306075	2283.529798	2283.753522	1777.032
87.8433045	88.05025879	88.25721308	57.76333333
91.42287563	91.69320393	91.96353223	71.81666667
1707.486471	1707.660463	1707.834455	1948.949333
1054.606802	1054.890228	1055.173655	886.48
139.9244439	140.1115108	140.2985778	99.76
821.1239644	821.4202514	821.7165384	706.41
1808.776963	1808.973792	1809.170622	2231.830333
74.53374171	74.78130023	75.02885876	133.4966667
116.1413523	116.3469041	116.5524558	59.77833333
101.7743776	102.0014229	102.2284682	125.86
49.31990443	49.57102819	49.82215194	95.265
40.81025977	40.98333418	41.15640858	63.7
146.5290093	146.879116	147.2292227	46.98
640.1197688	640.5426071	640.9654453	1008.25
134.0967235	134.6352267	135.1737299	132
109.1625559	109.5276432	109.8927304	100.4266667
107.8898779	108.159783	108.429688	158.9683333
[truncated: 3,501 more rows]
