# Supplementary material for: Application of UAV Multisensor Data and Ensemble Approach for High-Throughput Estimation of Maize Phenotyping Traits
Source: Plant Phenomics. 2022 Aug 27;2022:9802585. doi: 10.34133/2022/9802585 (PMC9489231; doi:10.34133/2022/9802585)
Supplement: Supplementary Materials — The optimal uncertainty estimates of three traits using GPR were shown in Supplement table 1-table 3. [file 9802585.f1.zip › Supplement table 1- Confidence interval_dgp_FW.csv]

LOWER95%	MEAN	UPPER95	TRUE
2098.587054	2098.929411	2099.271767	2098.44
7623.805305	7623.974126	7624.142947	6828.3
5170.80106	5171.211833	5171.622606	5463.503333
6160.91053	6161.156566	6161.402602	5346.416667
7791.361005	7791.514706	7791.668407	6864
489.2190436	489.4052076	489.5913717	471.014
5903.676152	5903.854811	5904.03347	7532
904.4881127	904.8837731	905.2794335	596.066
6327.509418	6327.697462	6327.885506	5160
7592.255792	7592.402414	7592.549037	6163.733333
4225.282203	4226.041259	4226.800315	4173.953333
1714.071559	1714.253172	1714.434785	2419.4
5994.095539	5994.368421	5994.641304	5415.21
842.2766761	842.7547204	843.2327647	546.964
1674.05289	1674.234863	1674.416837	1654.836667
7689.284479	7689.582191	7689.879903	8008
6458.927964	6459.291721	6459.655479	6060.033333
428.3519152	428.5202856	428.6886559	408.9106667
6965.79446	6965.986321	6966.178181	6328
6268.089032	6268.590328	6269.091624	4791.42
2749.532234	2749.927177	2750.32212	1737.583333
744.040437	744.2263746	744.4123123	727.72
1284.423351	1284.664779	1284.906208	2056.693333
6414.43804	6414.615566	6414.793092	8913.333333
1451.073971	1451.251469	1451.428966	1883.093333
5837.984215	5838.36869	5838.753165	5065.853333
835.3743409	835.6260842	835.8778276	539.2986667
7746.638126	7746.794494	7746.950863	12204
6641.307754	6641.525015	6641.742277	4394
562.9416259	563.1189952	563.2963645	648.6526667
6024.988381	6025.381786	6025.775191	7044.5
4901.84004	4902.068548	4902.297056	3975.4
6451.132641	6451.338317	6451.543992	8400
1395.866805	1396.069115	1396.271424	857.77
5020.41936	5020.821694	5021.224027	4135
2040.450306	2040.649147	2040.847988	2015.7
7655.988231	7656.167606	7656.346981	5581.333333
1582.157515	1582.334785	1582.512055	2494.386667
6125.575735	6125.971445	6126.367154	8210.906667
1855.600333	1855.788456	1855.97658	2528.7
5854.977635	5855.262213	5855.546791	7421.96
4856.035087	4856.595596	4857.156105	6639.966667
6877.282599	6878.30348	6879.324362	5768.73
4692.901348	4693.26897	4693.636591	6085
5826.303826	5826.553461	5826.803095	7398
5684.314601	5684.812877	5685.311153	3903.25
7024.396693	7024.930405	7025.464117	7062.466667
646.1409512	646.2945373	646.4481234	459.02
7595.055084	7595.306426	7595.557767	10946
578.335297	578.5441359	578.7529748	1027.980667
5943.041086	5943.329281	5943.617475	5607.56
2463.731725	2464.146573	2464.561421	1741.58
2425.851204	2427.162287	2428.47337	5174.77
1539.350388	1539.552013	1539.753637	2865.973333
6264.420613	6265.167822	6265.915031	5948.576667
8291.531331	8291.788651	8292.045972	7569
409.193619	409.4415774	409.6895358	542.6346667
4729.975858	4730.202573	4730.429287	4896.746667
1704.630879	1704.813977	1704.997075	1659.28
5533.913063	5534.223891	5534.534718	5702.386667
542.6209019	542.8062131	542.9915243	666.004
1755.042906	1755.343788	1755.64467	2606.426667
1875.969341	1876.183284	1876.397226	1722.02
1452.664466	1452.944228	1453.22399	1425.92
8093.381261	8093.509905	8093.638548	9729
353.8992968	354.1135298	354.3277629	614.1306667
517.0764806	517.2598375	517.4431943	615.496
674.4902253	674.6900172	674.8898092	792.5546667
2036.013421	2036.235586	2036.45775	1391.2
2553.097538	2554.096347	2555.095156	1724.166667
7299.080178	7299.250035	7299.419892	8406.666667
10267.02296	10267.54842	10268.07387	5202.426667
1999.569478	1999.794236	2000.018993	1633.36
1685.723631	1685.903438	1686.083245	2494.386667
2536.458997	2536.710631	2536.962266	1997.6
2248.735127	2248.990156	2249.245185	1609.113333
1857.392914	1857.604937	1857.816959	1493.8
626.1136547	626.2856879	626.4577212	422.22
622.0856284	622.2939813	622.5023341	355.712
5228.978017	5231.387281	5233.796546	1501.733333
1649.86431	1650.101501	1650.338692	857.77
4923.566596	4924.029077	4924.491558	8210.906667
5156.499102	5156.883357	5157.267613	3903.25
1547.924692	1548.10837	1548.292047	891.72
6241.034949	6241.458579	6241.882209	5161.333333
784.4238764	784.6219358	784.8199953	395.2213333
1599.543363	1599.755325	1599.967287	1947.4
6179.758104	6179.943404	6180.128704	5835
5937.933718	5938.221356	5938.508994	6316.49
4184.410008	4184.877326	4185.344644	4408.38
7654.098859	7654.226109	7654.353358	6163.733333
6064.407628	6064.714742	6065.021857	5607.56
1732.34419	1732.517215	1732.690241	1756.89
1285.066615	1285.540227	1286.013839	2569.3
457.8241785	458.0109462	458.1977139	471.1173333
6193.450159	6193.742935	6194.03571	5655
2099.838992	2100.074994	2100.310997	1337.5
5228.14586	5230.242456	5232.339051	5829.9
1548.458908	1548.657011	1548.855114	2865.973333
409.5078677	409.7288183	409.9497689	509.92
5592.101725	5592.930737	5593.759749	7062.466667
1673.888802	1674.137864	1674.386926	699.3066667
6251.81766	6252.114341	6252.411021	4590.88
8156.906943	8158.497273	8160.087604	7784.093333
716.3175311	716.5840962	716.8506612	607.9306667
625.5778146	625.7954779	626.0131411	573.624
861.7583709	862.1236331	862.4888953	546.964
2420.812306	2421.052725	2421.293143	2650.503333
1834.872258	1835.360333	1835.848408	238.4
2088.836556	2088.992526	2089.148497	1654.836667
3658.992904	3659.40738	3659.821856	5671.583333
2139.390656	2139.597348	2139.80404	2015.7
461.0500022	461.3502503	461.6504983	542.6346667
395.4074202	395.7666835	396.1259468	467.9333333
2089.686463	2089.924997	2090.16353	954.3866667
7877.210952	7877.382871	7877.55479	5581.333333
5781.637958	5781.981635	5782.325312	4105.5
2020.515856	2020.699239	2020.882622	1493.8
7922.73553	7922.999675	7923.263821	10341.33333
5826.237542	5826.469997	5826.702451	8926.2
7034.875875	7035.251744	7035.627613	6060.033333
1438.112256	1438.287011	1438.461766	1541.1
443.4426202	443.6364005	443.8301808	527.22
1194.434275	1194.645811	1194.857347	1524.33
7987.615675	7987.748563	7987.881452	6163.733333
6546.117335	6546.315255	6546.513174	8400
545.7017884	545.9102315	546.1186745	471.014
9050.832325	9051.477254	9052.122184	7415.333333
4769.756707	4770.059883	4770.363059	5771.79
3608.801551	3609.294887	3609.788224	4950.4
481.8575146	482.0624694	482.2674242	495.5946667
8766.959842	8767.224266	8767.488689	7569
6044.738361	6044.990405	6045.242449	7398
6609.294566	6609.525782	6609.756998	4394
1050.074296	1050.498352	1050.922408	546.964
4799.604231	4800.120541	4800.636852	4173.953333
7218.420875	7218.574316	7218.727757	5473.266667
1748.955941	1749.379029	1749.802116	1978.67
1973.393706	1975.40842	1977.423133	256.976
2011.01654	2011.192431	2011.368322	1722.02
1567.96969	1568.134578	1568.299466	891.72
8886.298141	8886.466938	8886.635736	6729.333333
3993.026357	3995.460771	3997.895186	1501.733333
843.4670613	843.6522961	843.837531	447.62
1040.878712	1041.157119	1041.435527	1072.48
945.0323642	945.4378927	945.8434212	510.768
6741.18594	6741.3506	6741.515261	5291
611.6177073	611.8303102	612.0429131	510.074
666.030072	666.29004	666.550008	355.712
1934.316127	1934.534046	1934.751966	1337.5
5702.141879	5702.33	5702.518121	7532
2192.089148	2192.286254	2192.483359	884.3333333
1161.506024	1161.737825	1161.969627	1637.9
809.0011137	809.1986434	809.3961731	395.2213333
5705.377235	5705.754508	5706.13178	5161.333333
704.2126374	704.4205109	704.6283843	648.6526667
2283.123203	2283.317213	2283.511223	1870.403333
5783.8706	5784.15896	5784.44732	6010.25
1718.756442	1719.230746	1719.705051	2569.3
6051.997861	6052.224477	6052.451092	4961.03
4640.217951	4640.452386	4640.686821	4896.746667
7207.252536	7207.633844	7208.015152	6060.033333
680.3319931	680.5481945	680.764396	471.944
7405.69394	7406.098312	7406.502685	5612.693333
8175.221794	8175.427952	8175.634109	7897.666667
5981.151458	5981.456872	5981.762286	5655
638.0677021	638.256823	638.4459439	355.712
6142.662769	6143.487653	6144.312537	5768.73
7670.293029	7670.471071	7670.649113	5473.266667
8324.482725	8325.204752	8325.926779	7137.093333
2080.149382	2080.324341	2080.4993	1493.8
1048.349091	1048.692559	1049.036027	1014.645333
668.8467369	669.0178664	669.1889959	459.02
5560.590051	5560.829918	5561.069784	8926.2
1723.166416	1723.32892	1723.491424	1883.093333
7046.008902	7046.382149	7046.755395	6316.49
2949.44622	2950.100758	2950.755295	1978.67
6834.603093	6834.950764	6835.298436	5981.5
8194.381682	8194.523256	8194.66483	6163.733333
783.2310479	783.420393	783.609738	447.62
4855.595453	4855.949525	4856.303598	6639.966667
1772.804526	1773.050166	1773.295806	1649.34
530.0248595	530.2197767	530.4146939	471.014
1052.782451	1052.991762	1053.201072	1637.9
6390.063783	6390.286566	6390.509349	4728
8191.627561	8192.438423	8193.249285	7415.333333
590.9411699	591.1637332	591.3862964	573.624
7436.203587	7436.377111	7436.550635	5460.3
2059.426212	2060.601209	2061.776206	5174.77
868.0779299	868.3537244	868.6295189	596.066
7118.80854	7119.016623	7119.224707	4841.2
5823.533865	5823.924578	5824.315291	5161.333333
103.3546111	103.9018742	104.4491372	507.008
682.8879875	683.0751301	683.2622726	615.496
6469.80874	6470.021502	6470.234264	5771.666667
586.95317	587.1389806	587.3247913	666.004
4256.53419	4257.027006	4257.519821	6067.44
5056.068879	5056.390705	5056.712531	4326.486667
354.4592108	354.6482722	354.8373336	471.1173333
7531.682552	7531.939982	7532.197412	4394
7146.674981	7146.866086	7147.057192	5291
111.9371873	112.1831808	112.4291743	311.4793333
5822.277976	5822.507352	5822.736728	4961.03
1581.336036	1582.474197	1583.612358	1724.166667
8249.946928	8250.107742	8250.268557	8344
1873.9893	1874.17364	1874.35798	2528.7
2777.464765	2778.038333	2778.611901	1737.583333
4263.613444	4263.897945	4264.182447	5702.386667
6033.202035	6033.436067	6033.670098	5507.333333
434.5792389	434.8125616	435.0458844	624.22
3788.74545	3789.280682	3789.815915	4408.38
7195.976572	7196.209088	7196.441604	8400
663.9806781	664.1768653	664.3730526	648.6526667
6676.755402	6677.14366	6677.531919	3951.18
7345.229128	7345.412233	7345.595338	6738.666667
6806.499329	6806.860198	6807.221068	3951.18
7585.278677	7585.832307	7586.385937	6010.25
1832.561698	1832.753371	1832.945044	2528.7
4995.249744	4996.078225	4996.906705	4308.75
450.6180262	450.8164973	451.0149685	408.9106667
157.4835893	157.8318206	158.1800519	467.9333333
1605.193293	1605.370389	1605.547484	2865.973333
1182.36682	1182.579335	1182.791849	1637.9
6990.723334	6990.997764	6991.272195	6471
7110.770941	7110.94253	7111.114118	6328
2549.218023	2549.490126	2549.762229	2363.5
5522.227869	5522.652756	5523.077644	5463.503333
4179.25842	4179.647154	4180.035887	5164.426667
1726.302022	1726.56013	1726.818238	1649.34
497.6505239	497.8527038	498.0548838	495.5946667
594.5013561	594.7336339	594.9659117	503.6673333
1267.3664	1267.580711	1267.795023	699.3066667
6390.37045	6390.55581	6390.74117	5835
6388.058891	6388.542609	6389.026326	6529.35
1668.070824	1668.254119	1668.437415	891.72
1621.829564	1622.066021	1622.302478	1074.64
4329.651748	4330.169349	4330.686949	6639.966667
694.0070993	694.1939171	694.3807349	792.5546667
5714.845307	5715.04323	5715.241153	4728
5034.638987	5034.987571	5035.336155	6036.64
6073.677381	6074.005911	6074.334441	5065.853333
190.0025022	190.384437	190.7663717	546.964
9213.094626	9213.685953	9214.27728	7137.093333
1880.746002	1880.9286	1881.111198	1391.2
391.9205304	392.1198746	392.3192188	624.22
474.9495963	475.1803273	475.4110582	471.944
2032.298077	2033.29983	2034.301584	1724.166667
5849.324311	5849.732283	5850.140255	3903.25
2425.518304	2426.471792	2427.425281	5174.77
532.1110994	532.3524573	532.5938152	355.712
5398.798173	5399.244623	5399.691073	4769.613333
2326.82062	2327.080778	2327.340935	2145.8
8474.778199	8475.362168	8475.946137	5612.693333
5691.655935	5692.207998	5692.760062	4319.92
6971.328762	6971.466932	6971.605102	5473.266667
4272.994014	4273.284641	4273.575267	5897.923333
1737.096697	1737.289395	1737.482093	1438.2
450.2272028	450.4041071	450.5810115	527.22
6133.895141	6134.128609	6134.362076	7398
8254.962709	8255.123015	8255.283321	7373.333333
7053.270069	7053.637307	7054.004545	6316.49
1693.447571	1693.620495	1693.79342	1659.28
7788.266038	7788.42348	7788.580922	6196.666667
5205.433493	5207.840091	5210.24669	1501.733333
547.1263306	547.3106986	547.4950665	666.004
4875.059362	4875.725004	4876.390647	4408.38
1919.749669	1919.922188	1920.094707	2419.4
6154.165024	6154.347088	6154.529151	5771.666667
1978.142266	1978.32329	1978.504313	1493.8
9650.832924	9651.284858	9651.736791	5202.426667
608.8789645	609.0782213	609.2774782	471.944
391.987139	392.2279865	392.468834	509.92
1805.019571	1805.182496	1805.34542	1756.89
7653.702806	7653.974775	7654.246743	10341.33333
6117.033335	6117.429089	6117.824843	7044.5
519.7514802	519.9531616	520.154843	666.004
3464.597824	3465.492218	3466.386613	3900.953333
588.1440941	588.3487364	588.5533787	792.5546667
6139.490863	6139.999154	6140.507445	6529.35
1760.877852	1761.048099	1761.218347	2262.87
5739.698031	5740.005194	5740.312357	5607.56
6137.038954	6137.231638	6137.424322	8400
637.1138914	637.2886249	637.4633584	459.02
1153.645193	1153.91028	1154.175366	1235.013333
5191.536974	5192.208348	5192.879722	5948.576667
5765.503718	5765.793992	5766.084266	7421.96
1369.715698	1369.942857	1370.170016	699.3066667
8175.33216	8175.478851	8175.625542	10827
10544.76683	10545.3696	10545.97237	8721
6339.60496	6339.892707	6340.180453	5246.8
5040.675769	5040.97851	5041.281252	5702.386667
1268.314724	1268.543309	1268.771894	1637.9
1535.135979	1535.36957	1535.603161	1074.64
7582.442683	7582.619906	7582.797129	8406.666667
4907.723924	4908.381363	4909.038803	4955.626667
4995.934832	4996.242979	4996.551126	4896.746667
6025.296097	6025.674737	6026.053376	5065.853333
48.74989693	48.98905919	49.22822145	311.4793333
1576.490729	1576.655304	1576.819878	891.72
5254.030498	5254.48448	5254.938463	3903.25
7651.697921	7651.863239	7652.028556	6196.666667
1092.284688	1092.621913	1092.959139	1014.645333
1780.853804	1781.0184	1781.182995	2494.386667
6397.201083	6397.532921	6397.864758	5655
1612.618264	1612.786981	1612.955698	1883.093333
6269.720831	6269.939825	6270.15882	4394
7573.527044	7573.655963	7573.784882	6163.733333
477.3388779	477.5201328	477.7013877	527.22
5642.850262	5643.407064	5643.963866	8210.906667
5257.461814	5257.828591	5258.195369	4312.35
5752.81929	5752.985311	5753.151332	7532
4692.146875	4692.798061	4693.449246	5768.73
5898.476865	5898.669688	5898.862511	5771.666667
630.6094527	630.8194345	631.0294164	874.324
1729.604915	1729.94046	1730.276004	2606.426667
6279.661276	6279.900278	6280.13928	5346.416667
1533.530534	1534.021999	1534.513463	1978.67
4633.320117	4633.731539	4634.142961	4319.92
502.4603397	502.6432919	502.8262441	471.014
726.1565915	726.442267	726.7279426	607.9306667
1832.870689	1833.230246	1833.589803	2098.44
5081.079676	5081.383209	5081.686742	6036.64
497.7656797	497.9983673	498.2310548	573.624
4169.653925	4170.065694	4170.477463	6639.966667
6578.237612	6578.406781	6578.57595	6738.666667
7320.455625	7320.622828	7320.790031	12204
5660.443121	5661.453482	5662.463843	3702.86
1717.516204	1717.689521	1717.862837	1774.733333
362.4039025	362.5993174	362.7947323	792.5546667
6041.16901	6041.334318	6041.499627	4841.2
5949.512249	5950.100376	5950.688503	4135
2459.14755	2459.358586	2459.569622	2571.656667
5676.938863	5677.336047	5677.733231	3975.9
7192.020595	7192.188078	7192.355561	6196.666667
4845.471304	4846.122578	4846.773852	6085
1940.5428	1940.746557	1940.950315	1633.36
7402.246396	7402.391495	7402.536594	9729
4932.868765	4933.530725	4934.192684	5161.333333
518.3266493	518.5989851	518.8713209	608.8746667
5957.160254	5957.652183	5958.144112	5164.426667
5603.013403	5603.334744	5603.656085	6010.25
1207.007881	1207.531962	1208.056043	238.4
6052.371651	6052.671604	6052.971557	5246.8
540.4011382	540.5836157	540.7660932	289.818
2185.934492	2186.235568	2186.536643	2098.44
5968.962833	5969.153849	5969.344864	8400
1885.715235	1885.976291	1886.237347	1649.34
1411.958922	1412.138634	1412.318347	1541.1
746.1898423	746.377148	746.5644536	666.004
5931.878694	5932.176649	5932.474604	5415.21
6893.546385	6895.676229	6897.806074	1828.933333
6776.310931	6776.471325	6776.631719	7163.966667
6867.836524	6868.104407	6868.372291	10341.33333
5864.212518	5864.393744	5864.574969	7532
574.6682287	574.947039	575.2258493	596.066
4627.376699	4628.059062	4628.741426	4408.38
7628.104226	7628.265823	7628.427421	10827
6327.429912	6327.754376	6328.078839	5065.853333
361.0259808	361.244119	361.4622573	471.944
1432.61664	1432.849062	1433.081484	1074.64
1676.016963	1676.189222	1676.361481	2630.52
784.7263527	784.9286654	785.130978	447.62
1270.667199	1271.014667	1271.362134	1014.645333
8162.864403	8163.463439	8164.062475	7600.77
6803.994909	6804.152542	6804.310174	6328
4683.263101	4683.752615	4684.242128	4950.4
462.1408622	462.3680246	462.5951871	614.1306667
5235.458314	5235.813468	5236.168622	4326.486667
64.48281562	64.93713268	65.39144974	305.028
5010.835796	5011.152201	5011.468606	6036.64
923.8519612	924.1164502	924.3809393	628.3906667
8054.520763	8054.777489	8055.034216	7569
6111.094489	6111.412172	6111.729856	4590.88
736.4142885	736.677831	736.9413736	718.9106667
456.5931451	456.7989246	457.004704	624.22
5403.41612	5403.649365	5403.88261	3975.4
5490.671202	5491.192858	5491.714514	5948.576667
6990.053777	6990.212791	6990.371805	6828.3
2153.448058	2153.667022	2153.885986	2571.656667
8005.855722	8006.133665	8006.411608	5928
7040.636529	7040.838472	7041.040415	7897.666667
1421.393218	1421.63394	1421.874663	1579.25
673.2139592	673.4164998	673.6190404	1027.980667
4470.597055	4470.975197	4471.353338	5771.79
2060.367016	2060.719082	2061.071149	1737.583333
589.0549262	589.2718691	589.488812	355.712
4813.920331	4814.157664	4814.394997	4896.746667
7530.352422	7530.569282	7530.786141	8406.666667
617.4350787	617.6762391	617.9173996	269.632
2283.780183	2284.042947	2284.305711	2247.4
1843.386074	1843.603268	1843.820462	2528.7
6869.337568	6869.516959	6869.696349	5460.3
776.5681343	776.7673734	776.9666124	395.2213333
9978.82811	9979.42671	9980.025309	8721
604.6190487	604.8046386	604.9902285	289.818
8542.718461	8542.883492	8543.048523	7373.333333
4664.007874	4664.503188	4664.998503	6639.966667
4599.395422	4599.78626	4600.177098	4319.92
469.7301608	469.9196348	470.1091089	408.9106667
596.5092778	596.7123992	596.9155206	510.074
732.2384549	732.5195032	732.8005515	596.066
4700.14083	4700.925481	4701.710132	4308.75
453.4102792	453.7029897	453.9957001	467.9333333
1213.693448	1213.919875	1214.146303	1524.33
6638.511888	6638.683721	6638.855554	5291
750.8708924	751.0655285	751.2601645	792.5546667
1843.500931	1843.671002	1843.841074	1756.89
1239.24172	1239.467741	1239.693761	857.77
1824.452776	1824.973849	1825.494922	1639.756667
6783.180403	6783.391648	6783.602892	5835
5510.271928	5510.512705	5510.753481	5981.5
5781.641041	5781.854244	5782.067447	5507.333333
2300.685564	2300.910976	2301.136388	1609.113333
3111.335202	3112.33067	3113.326138	1724.166667
4280.430715	4281.030184	4281.629652	4173.953333
5783.229495	5783.424325	5783.619154	9005.733333
661.6293345	661.7942797	661.9592249	459.02
522.4887326	522.6795702	522.8704078	467.1906667
5229.566256	5230.067979	5230.569701	6067.44
1678.53475	1678.710085	1678.885419	1883.093333
1350.159812	1350.828762	1351.497712	2569.3
1934.713984	1934.917502	1935.121019	884.3333333
1620.303229	1620.501158	1620.699087	2865.973333
6887.23752	6887.614623	6887.991726	6060.033333
6466.01077	6466.235249	6466.459727	4394
1019.102227	1019.316512	1019.530796	1637.9
2010.17173	2010.354255	2010.536781	1391.2
555.7942692	555.9893258	556.1843824	615.496
4576.884738	4577.235008	4577.585277	4326.486667
5530.063291	5530.409921	5530.756551	6962.1
8192.140373	8192.649861	8193.159348	8982
7272.03588	7272.415314	7272.794748	4105.5
6171.861267	6172.16877	6172.476272	7421.96
1856.859983	1857.023014	1857.186045	1883.093333
6872.423755	6872.579074	6872.734393	6828.3
6093.931279	6094.144834	6094.358388	4728
5031.621062	5032.188491	5032.75592	4173.953333
649.0119696	649.2605399	649.5091102	395.2213333
575.9318194	576.1666522	576.4014851	442.688
7273.995427	7274.149256	7274.303086	6328
7394.005948	7394.16192	7394.317893	10044
817.4554047	817.6760316	817.8966585	1016.234667
7208.428424	7208.586921	7208.745418	12204
1734.31896	1735.203921	1736.088881	6067.44
469.9634852	470.1460815	470.3286777	355.712
282.7644899	283.0071858	283.2498816	311.4793333
1212.080025	1212.356916	1212.633807	1637.9
7726.214546	7726.346951	7726.479357	9729
6677.974959	6678.134916	6678.294874	6738.666667
1727.583253	1727.768656	1727.95406	1947.4
4840.634366	4841.005873	4841.377379	4326.486667
8120.642708	8120.990107	8121.337506	6150.666667
1449.261298	1449.433421	1449.605544	1659.28
7489.645214	7489.921232	7490.197249	10946
488.2704362	488.4616746	488.652913	615.496
1924.814704	1924.995643	1925.176581	1493.8
7681.417006	7682.544147	7683.671288	7784.093333
616.0793885	616.3202377	616.5610869	476.0773333
6488.074437	6488.553051	6489.031666	4791.42
615.6254715	615.8130503	616.000629	459.02
9071.109623	9071.735646	9072.361669	8721
576.3404148	576.5595038	576.7785927	624.22
5964.947984	5965.158145	5965.368306	5160
2108.609352	2108.854161	2109.09897	2145.8
6501.061403	6501.243736	6501.42607	4841.2
6908.27545	6908.498533	6908.721617	4394
2110.014212	2110.168833	2110.323455	1756.89
5393.589008	5393.916471	5394.243934	3951.18
4847.851261	4849.993742	4852.136224	1828.933333
2975.430065	2975.845454	2976.260844	1741.58
514.2213918	514.4971131	514.7728345	596.066
6694.569009	6694.933208	6695.297408	5607.56
6656.944282	6657.384789	6657.825297	3975.9
1170.656296	1170.96149	1171.266684	1072.48
7509.191456	7509.687021	7510.182586	8210.906667
3200.242132	3201.017312	3201.792492	6412
1781.206744	1781.392794	1781.578843	1438.2
639.8115231	640.036856	640.2621889	717.32
1242.910685	1243.398099	1243.885513	238.4
5282.894664	5283.332069	5283.769475	5463.503333
5619.621642	5619.846055	5620.070468	6050.8
1900.831311	1901.053771	1901.276231	1074.64
6331.720231	6331.940203	6332.160175	8400
9988.761343	9989.593685	9990.426027	7415.333333
5556.134354	5556.35752	5556.580687	9005.733333
302.4728583	302.7007665	302.9286747	614.1306667
6369.198808	6369.876477	6370.554146	4308.75
5496.296659	5496.670045	5497.043431	5161.333333
8956.229255	8956.524735	8956.820214	7569
6085.878071	6086.241819	6086.605567	4105.5
1367.041665	1367.227379	1367.413093	2269.443333
690.1907018	690.3538296	690.5169574	422.22
7088.384115	7088.550175	7088.716234	6328
7281.019546	7281.532747	7282.045948	7062.466667
4989.024924	4989.304276	4989.583629	5415.21
5315.895046	5316.142899	5316.390752	8926.2
307.3385157	307.5292254	307.719935	471.1173333
1907.965285	1908.147115	1908.328944	1722.02
6195.945625	6196.305587	6196.665549	3951.18
6422.860664	6423.150998	6423.441332	5981.5
6868.756576	6868.911267	6869.065958	7163.966667
1943.053277	1943.526779	1944.00028	2569.3
7422.699962	7423.323956	7423.947949	8605.333333
814.9723043	815.1823582	815.3924121	874.324
5495.230242	5495.539409	5495.848577	5607.56
425.071473	425.3890118	425.7065507	467.9333333
1886.343399	1886.594364	1886.84533	1579.25
5895.084282	5895.479139	5895.873996	6412
483.9155088	484.1230547	484.3306006	573.624
387.6067469	387.8145384	388.02233	495.5946667
1906.975999	1907.158439	1907.340878	1493.8
599.9504704	600.1719727	600.3934749	249.6126667
380.6317519	380.8464833	381.0612146	509.92
6331.400416	6331.567827	6331.735237	5160
2155.161969	2156.034704	2156.907439	5174.77
8517.392319	8517.767038	8518.141757	6000
536.0772048	536.2697409	536.4622771	792.5546667
4446.204128	4446.492168	4446.780207	5702.386667
7226.277656	7226.438902	7226.600148	6828.3
4804.049041	4804.331436	4804.613832	4896.746667
8205.698212	8205.85327	8206.008328	10827
7811.044372	7811.326466	7811.608561	10341.33333
1676.774219	1676.946166	1677.118114	2630.52
1115.752478	1115.9625	1116.172522	1637.9
4637.051601	4637.412394	4637.773186	4312.35
6878.878931	6879.051384	6879.223836	6738.666667
2162.314295	2162.663803	2163.013311	1737.583333
318.9349268	319.2156417	319.4963567	542.6346667
2194.474513	2194.695235	2194.915956	1997.6
651.7091521	651.9422265	652.1753009	471.944
7519.688815	7519.831139	7519.973463	6163.733333
6864.031373	6864.209429	6864.387486	5460.3
7804.88339	7805.059357	7805.235324	12204
2512.812616	2514.076627	2515.340637	256.976
620.8752562	621.0904577	621.3056592	331.4893333
6347.765072	6348.115661	6348.466249	6060.033333
1724.672861	1724.848622	1725.024384	2865.973333
727.9785707	728.2462453	728.5139199	608.8746667
7554.784598	7555.036748	7555.288897	5928
1399.9613	1400.181713	1400.402126	1074.64
1505.669651	1506.138457	1506.607264	2569.3
5168.92396	5169.503783	5170.083607	4173.953333
6796.511153	6796.682848	6796.854542	4841.2
1215.954194	1216.171108	1216.388021	699.3066667
6597.228655	6597.571676	6597.914698	5981.5
565.4013598	565.5905947	565.7798296	648.6526667
581.0657766	581.2824069	581.4990372	874.7373333
1901.353766	1901.508723	1901.66368	2494.386667
7610.58341	7610.742862	7610.902314	6828.3
2401.050479	2401.313692	2401.576906	2145.8
4796.864386	4797.217931	4797.571477	4326.486667
562.009388	562.2070673	562.4047466	549.5473333
499.287875	499.5604911	499.8331073	468.6373333
376.0933574	376.2873781	376.4813989	510.074
6246.090794	6246.346857	6246.602919	6083.33
449.0601004	449.2706803	449.4812602	471.944
381.638732	381.9254092	382.2120864	608.8746667
1371.213904	1371.407238	1371.600572	2269.443333
6408.46002	6408.65666	6408.853299	5835
2394.727381	2394.980057	2395.232733	1609.113333
6549.160568	6549.62049	6550.080412	4791.42
6690.809983	6691.247448	6691.684914	5164.426667
659.4607905	659.7391902	660.0175899	596.066
591.6951313	591.8900853	592.0850393	717.32
4623.677167	4624.085322	4624.493476	4319.92
7149.978126	7150.20033	7150.422535	4394
6877.735134	6877.905139	6878.075144	8913.333333
833.7370215	834.0304832	834.3239449	607.9306667
6714.328492	6714.691026	6715.053559	6316.49
8423.763151	8423.927146	8424.091141	6729.333333
2534.922516	2535.168119	2535.413722	1997.6
622.8744324	623.0842496	623.2940669	509.92
899.4062648	899.7636533	900.1210418	1014.645333
2431.564858	2432.539725	2433.514593	1724.166667
491.1333045	491.3366631	491.5400217	355.712
5973.961992	5974.256196	5974.550401	5607.56
519.4595909	519.6281686	519.7967462	527.22
7638.323133	7638.695513	7639.067893	6060.033333
1957.108587	1957.302008	1957.495429	1391.2
5746.95375	5747.200437	5747.447124	3975.4
1705.260536	1705.436011	1705.611486	2630.52
4986.254467	4986.634908	4987.01535	5771.79
6641.426677	6641.750493	6642.074309	5246.8
6636.959967	6637.236763	6637.51356	6050.8
1368.386662	1368.651843	1368.917023	1649.34
1800.830839	1801.080014	1801.329189	1736.083333
6472.551868	6473.009279	6473.46669	4135
7209.952292	7210.103574	7210.254856	5473.266667
6624.265102	6624.632817	6625.000532	5655
7155.282869	7155.63807	7155.99327	5612.693333
6467.962531	6468.349236	6468.73594	3951.18
6120.503646	6120.71546	6120.927274	4728
8296.40473	8296.554407	8296.704084	10827
8456.488213	8456.742538	8456.996863	7569
7091.743667	7091.924992	7092.106317	7897.666667
6642.09742	6642.322664	6642.547908	4394
457.1963288	457.3929201	457.5895114	503.6673333
5435.96535	5436.385113	5436.804876	3975.9
1565.06503	1565.33092	1565.59681	1736.083333
518.3936798	518.6638161	518.9339523	718.9106667
684.4499245	684.7946012	685.1392779	1014.645333
5384.798217	5385.069378	5385.340539	6083.33
5707.442711	5707.963751	5708.48479	10600.27333
752.395155	752.5914702	752.7877855	717.32
389.8407259	390.0521361	390.2635462	471.1173333
2377.080332	2377.435589	2377.790846	1737.583333
5913.825197	5914.363184	5914.901172	8605.333333
6043.974773	6044.161616	6044.34846	5835
6441.066887	6441.571432	6442.075976	4955.626667
1450.720192	1450.971393	1451.222594	699.3066667
2018.7268	2018.940724	2019.154649	1337.5
1978.362732	1978.592401	1978.822069	2571.656667
1173.40758	1173.607831	1173.808081	2269.443333
469.1056733	469.3750873	469.6445013	1016.234667
4331.673465	4332.023868	4332.374271	6036.64
1254.514934	1254.738658	1254.962382	1637.9
3754.024321	3754.512065	3754.99981	4408.38
6135.62223	6135.922622	6136.223014	5065.853333
2459.989044	2460.254624	2460.520203	2145.8
1377.704169	1377.887793	1378.071417	1659.28
5082.989666	5083.226112	5083.462558	8926.2
1898.821158	1898.98416	1899.147163	1883.093333
8370.096206	8370.354793	8370.61338	8008
701.6854377	701.8898983	702.0943589	447.62
1431.667292	1431.855826	1432.044359	1947.4
562.5122026	562.7188255	562.9254485	648.6526667
5171.976953	5172.365371	5172.753789	3903.25
911.6000454	911.8811511	912.1622569	1649.34
2041.528428	2042.555595	2043.582762	1724.166667
4478.917486	4479.188364	4479.459242	5897.923333
6293.618832	6293.784074	6293.949315	4841.2
2052.054986	2052.253749	2052.452512	2015.7
4868.154465	4868.578052	4869.001639	6085
4717.651742	4717.936647	4718.221552	4769.613333
441.4968067	441.7208974	441.944988	874.7373333
5896.017078	5896.655509	5897.293939	7137.093333
6876.855229	6877.222658	6877.590086	6060.033333
487.3044828	487.5064755	487.7084682	527.22
641.1797091	641.5239685	641.868228	510.768
2036.600507	2036.792957	2036.985408	1438.2
624.1481003	624.3690015	624.5899027	395.2213333
6094.592187	6094.758012	6094.923836	8384
590.6231033	590.8112879	590.9994726	656.2346667
4345.678463	4345.992986	4346.307509	5702.386667
1562.943103	1563.189058	1563.435014	857.77
411.8436847	412.0529028	412.2621209	471.014
2186.141191	2186.3783	2186.615409	1609.113333
766.29937	766.5311616	766.7629533	648.6526667
652.6430381	652.8851991	653.1273601	289.818
1508.993233	1509.464394	1509.935554	2098.44
398.5055842	398.7100467	398.9145093	476.0773333
1321.823018	1322.288875	1322.754732	2606.426667
5789.742036	5789.953462	5790.164888	5507.333333
6697.636006	6697.816495	6697.996985	6738.666667
1797.526236	1797.683822	1797.841408	2494.386667
5426.683366	5426.918174	5427.152983	8926.2
535.2344351	535.4542943	535.6741536	509.92
5603.79213	5604.052567	5604.313003	6083.33
4850.913344	4851.194942	4851.476541	5702.386667
1813.632831	1814.059784	1814.486737	2145.8
8737.280939	8737.595583	8737.910228	6000
681.1936606	681.3969924	681.6003243	666.004
7942.066893	7942.789302	7943.511711	7415.333333
6571.323477	6571.680486	6572.037496	6060.033333
522.6316934	522.8738983	523.1161033	510.074
4817.650444	4817.924469	4818.198493	4769.613333
9563.834263	9564.192768	9564.551272	6150.666667
6314.198992	6314.595002	6314.991012	5164.426667
391.8582344	392.1254586	392.3926828	468.6373333
8555.820377	8556.104462	8556.388547	10946
2540.637354	2541.06199	2541.486625	1741.58
1841.860534	1842.166967	1842.4734	1609.113333
1454.279655	1454.45653	1454.633405	1947.4
1785.13525	1785.327211	1785.519172	1438.2
5041.682201	5041.969121	5042.256042	4326.486667
7303.638483	7303.796839	7303.955196	6828.3
482.3532622	482.5484688	482.7436755	355.712
344.9411916	345.1657866	345.3903816	614.1306667
6688.987832	6689.341605	6689.695377	4105.5
859.2738058	859.5504501	859.8270945	628.3906667
6359.268689	6359.464376	6359.660062	5835
571.6729362	571.8816517	572.0903671	527.22
536.6972558	536.9122569	537.127258	792.5546667
4515.827075	4516.059888	4516.2927	4896.746667
1199.939256	1200.12788	1200.316504	2269.443333
5746.820814	5747.10257	5747.384325	4590.88
6208.540643	6208.992985	6209.445326	8210.906667
738.082811	738.3158998	738.5489886	471.014
874.0593632	874.2794091	874.499455	422.22
1067.075023	1067.297116	1067.51921	1524.33
422.2924996	422.5107855	422.7290715	624.22
1387.456631	1387.62925	1387.801868	1659.28
133.9216006	134.2567555	134.5919104	311.4793333
1348.319708	1348.667747	1349.015785	1014.645333
6192.519545	6192.940917	6193.362289	4135
1853.561915	1853.725534	1853.889154	1654.836667
4681.217369	4683.314424	4685.411479	5829.9
1936.526328	1936.710992	1936.895656	1870.403333
473.8453835	474.0374177	474.2294518	717.32
5870.966337	5871.114866	5871.263394	8384
7207.368726	7207.677689	7207.986652	6471
1951.220363	1951.411905	1951.603446	1870.403333
7588.120107	7588.261232	7588.402356	6163.733333
6180.326811	6180.513651	6180.700491	5160
8455.750001	8456.03607	8456.322138	8008
6198.426108	6198.62527	6198.824433	8400
4618.598588	4619.02513	4619.451672	5164.426667
604.8824231	605.1098734	605.3373238	718.9106667
4532.068143	4532.570031	4533.07192	6639.966667
6064.149456	6064.520523	6064.89159	8210.906667
6219.638512	6220.204629	6220.770745	4791.42
1034.20008	1034.459005	1034.717931	1425.92
8529.290992	8529.646276	8530.00156	6150.666667
770.8879957	771.1149947	771.3419937	1016.234667
549.0893121	549.2945005	549.4996889	471.014
635.3703865	635.5597236	635.7490607	422.22
5521.896232	5522.104157	5522.312083	4728
8091.699801	8091.838101	8091.9764	9729
1688.56721	1688.738253	1688.909296	1947.4
7503.444913	7503.644453	7503.843993	5581.333333
8871.247339	8871.898633	8872.549928	8721
5174.785562	5175.655263	5176.524964	3903.25
7937.010872	7937.176275	7937.341679	10044
1547.3192	1547.563922	1547.808644	1649.34
1186.671472	1186.905281	1187.13909	1524.33
1838.669762	1838.864441	1839.05912	884.3333333
4982.279652	4982.662351	4983.045051	6085
5224.724543	5224.957474	5225.190405	3975.4
6735.953575	6736.526461	6737.099347	6529.35
1863.026802	1863.225226	1863.423649	1391.2
1280.331418	1280.563075	1280.794733	857.77
5122.723107	5123.634252	5124.545397	5671.583333
481.8310676	482.0221806	482.2132935	510.074
7464.999297	7465.335226	7465.671155	7569
421.8579006	422.0873232	422.3167458	614.1306667
6082.417336	6084.571872	6086.726408	1828.933333
6849.275884	6849.603839	6849.931794	5612.693333
2707.462449	2708.765399	2710.068349	5174.77
2184.044914	2184.292468	2184.540023	2595.886667
2327.333536	2327.766518	2328.1995	1978.67
7066.573682	7066.747527	7066.921371	7897.666667
2537.590378	2537.842903	2538.095428	1997.6
482.1690678	482.3546997	482.5403317	792.5546667
590.3963506	590.5981951	590.8000396	509.92
1767.696694	1767.88401	1768.071326	2630.52
5791.241095	5792.16835	5793.095605	5768.73
2126.881557	2127.121386	2127.361216	1736.083333
524.0429041	524.2344002	524.4258964	549.5473333
7768.542528	7768.87434	7769.206152	10946
2739.904521	2741.184756	2742.46499	256.976
437.6946098	437.8867734	438.078937	408.9106667
2265.226525	2265.484507	2265.74249	2145.8
6427.104872	6427.340736	6427.576599	7398
660.9443087	661.2189976	661.4936865	596.066
1757.312659	1757.49822	1757.683782	1756.89
783.38038	783.6056901	783.8310001	395.2213333
409.8086872	411.0169861	412.2252849	1724.166667
7236.049623	7236.231118	7236.412614	7897.666667
2549.219832	2550.015472	2550.811111	3900.953333
5917.312859	5917.78115	5918.249442	10600.27333
1090.118347	1090.525243	1090.932138	1014.645333
6425.719943	6426.26345	6426.806957	6067.44
4645.97392	4646.207293	4646.440665	4896.746667
6325.757827	6325.921573	6326.085319	5291
8218.671112	8218.837215	8219.003319	10827
2154.223985	2154.528241	2154.832497	2098.44
4940.246704	4940.53438	4940.822055	5702.386667
432.3860607	432.5971176	432.8081744	624.22
800.8087679	801.0433797	801.2779915	874.324
621.7126748	621.9921303	622.2715857	596.066
801.459576	801.6785199	801.8974638	447.62
982.1081561	982.3754978	982.6428395	1016.234667
4139.465229	4139.919851	4140.374473	4319.92
99.66537341	100.1229758	100.5805782	305.028
1833.796367	1833.978528	1834.160689	1493.8
2498.73055	2498.991375	2499.2522	2363.5
5761.524657	5761.699297	5761.873937	7532
7354.307806	7354.498358	7354.688909	5581.333333
486.5716514	486.7464991	486.9213468	467.1906667
6282.163371	6282.563319	6282.963268	8210.906667
5670.848894	5671.227309	5671.605723	5621.263333
1786.367879	1786.5639	1786.75992	1654.836667
5417.257657	5417.619487	5417.981317	5463.503333
1834.064433	1834.252212	1834.439991	2528.7
1728.944005	1729.131113	1729.318221	2494.386667
6212.9016	6213.098457	6213.295315	5835
674.0024638	674.2084435	674.4144231	249.6126667
479.3824347	479.6376985	479.8929623	718.9106667
4580.595695	4580.932192	4581.268688	5771.79
637.4815248	637.7841559	638.0867869	608.8746667
5144.819473	5145.36632	5145.913167	4173.953333
8101.336962	8101.521563	8101.706165	6729.333333
675.0730073	675.2825489	675.4920905	666.004
862.7996445	863.1641618	863.5286791	628.3906667
7791.438586	7791.60361	7791.768635	12204
6558.855357	6559.020534	6559.185711	6738.666667
1630.927086	1631.141787	1631.356489	2865.973333
6925.344363	6925.530806	6925.717249	5460.3
1130.447262	1130.699084	1130.950906	1235.013333
522.5616333	523.2073756	523.8531179	507.008
3644.638165	3645.781732	3646.925299	7784.093333
437.6109401	437.8486644	438.0863886	509.92
5020.946485	5021.369859	5021.793233	6085
4493.681417	4494.184661	4494.687906	4950.4
684.3830846	684.6012645	684.8194445	717.32
7935.622242	7935.799968	7935.977695	10044
5685.192145	5685.501446	5685.810747	5607.56
8579.956627	8580.64274	8581.328853	10600.27333
5627.886366	5628.164703	5628.443039	5246.8
519.232947	519.5129043	519.7928615	467.9333333
6236.80313	6236.961449	6237.119767	8384
1736.956277	1737.162768	1737.369258	1633.36
5697.063543	5697.512683	5697.961822	8210.906667
7237.011476	7237.166206	7237.320936	6828.3
6593.853616	6594.393316	6594.933015	8605.333333
2479.479207	2479.745731	2480.012255	2145.8
2446.12112	2447.393531	2448.665942	256.976
6309.795115	6309.953971	6310.112827	5291
5770.548645	5770.757516	5770.966386	9005.733333
986.0979391	986.4314094	986.7648798	1014.645333
685.4706675	685.6810699	685.8914724	874.324
490.2744148	490.4662164	490.658018	495.5946667
1141.041032	1141.388161	1141.735291	1425.92
5291.285141	5291.693731	5292.102322	3975.9
1196.755421	1197.075188	1197.394956	1637.9
5311.89155	5312.297928	5312.704307	6962.1
7994.821232	7995.094081	7995.36693	7569
4051.875498	4052.400191	4052.924884	4408.38
6621.319044	6621.570087	6621.821131	6083.33
705.7633086	705.9707235	706.1781384	395.2213333
715.8352758	716.0638801	716.2924844	539.2986667
1625.810655	1626.055617	1626.300579	2056.693333
304.7900428	305.0141422	305.2382416	614.1306667
6515.632011	6515.93466	6516.237309	6316.49
5422.952273	5423.216837	5423.481401	5415.21
4526.799745	4529.211568	4531.623392	1501.733333
802.770091	803.0443481	803.3186053	607.9306667
714.5109216	714.7606941	715.0104666	718.9106667
1682.096022	1682.27754	1682.459057	1774.733333
1656.904539	1657.093831	1657.283124	1947.4
5831.169414	5831.500022	5831.830631	5065.853333
1095.958464	1096.297928	1096.637393	1072.48
8267.787531	8267.954238	8268.120944	8344
2582.888276	2583.698728	2584.50918	3900.953333
2286.654433	2286.910299	2287.166164	1609.113333
2284.476575	2284.679627	2284.882679	2571.656667
7795.018254	7795.17407	7795.329885	12204
5337.802393	5338.106456	5338.41052	5164.426667
8574.993985	8575.706933	8576.419882	5202.426667
6590.884941	6591.095575	6591.306209	4394
1358.15751	1358.711981	1359.266452	238.4
2301.356949	2301.603531	2301.850113	1997.6
5057.954059	5058.249189	5058.54432	5702.386667
6354.603801	6355.096169	6355.588537	5948.576667
5813.523679	5813.930114	5814.33655	5161.333333
512.0069094	512.2114355	512.4159617	573.624
738.6778187	738.8654409	739.053063	422.22
4680.903828	4681.235725	4681.567622	4326.486667
543.6761528	543.8626297	544.0491065	656.2346667
1610.616199	1610.787265	1610.95833	891.72
604.5344867	604.7249013	604.9153159	289.818
591.7823946	591.9669136	592.1514326	792.5546667
4208.464912	4209.470161	4210.47541	3903.25
450.6663389	450.8935388	451.1207388	718.9106667
6820.586135	6820.768134	6820.950132	7897.666667
449.9059228	450.1272157	450.3485086	1027.980667
6369.122295	6369.73558	6370.348865	6529.35
4971.28029	4971.747977	4972.215665	4950.4
701.4097109	701.6374412	701.8651714	269.632
7484.210046	7484.681598	7485.153149	8982
5785.832102	5786.144372	5786.456642	5065.853333
2621.321733	2621.903308	2622.484882	1737.583333
6807.456829	6807.631235	6807.805641	5460.3
6191.223273	6191.551122	6191.878972	6083.33
2521.328078	2522.304832	2523.281586	5174.77
4376.930216	4378.054208	4379.1782	5671.583333
6108.656165	6109.258197	6109.86023	4791.42
1665.455165	1665.617199	1665.779233	1774.733333
4829.942952	4830.321562	4830.700172	6085
1829.479161	1829.910169	1830.341177	1741.58
5464.350476	5464.72544	5465.100403	4135
6676.355949	6676.737067	6677.118185	3975.9
2236.774973	2237.066332	2237.35769	2363.5
1052.069492	1052.342086	1052.614679	607.9306667
5446.417657	5447.240168	5448.06268	7137.093333
2486.89128	2487.561649	2488.232018	1978.67
8065.070061	8065.880752	8066.691443	7415.333333
8294.856794	8295.130447	8295.404101	7569
500.5350034	500.7265904	500.9181775	666.004
5506.624263	5506.894061	5507.163858	8926.2
2071.814394	2072.064693	2072.314993	954.3866667
2341.86233	2342.075335	2342.288341	2571.656667
5746.181896	5746.402616	5746.623335	9005.733333
614.3579169	614.5710235	614.7841301	874.324
6070.486398	6070.940197	6071.393996	5612.693333
6826.683174	6826.883633	6827.084092	8406.666667
7809.079592	7809.217045	7809.354498	9729
7736.194173	7736.358815	7736.523457	10044
5430.962866	5431.279467	5431.596068	5246.8
2013.570078	2013.751118	2013.932158	1694.47
5957.321173	5957.658567	5957.99596	5655
1941.394777	1941.645402	1941.896027	2595.886667
6538.575953	6539.646441	6540.71693	4308.75
4790.776437	4791.152948	4791.529459	5771.79
1878.791083	1878.965027	1879.138971	1722.02
461.5848165	461.7685346	461.9522528	471.014
2034.07968	2034.265615	2034.451549	1883.093333
5448.632216	5448.829262	5449.026308	4728
5758.230933	5758.509941	5758.78895	4961.03
4599.134081	4599.546095	4599.95811	4319.92
2071.118566	2071.295485	2071.472404	1654.836667
5654.17975	5654.744498	5655.309246	10600.27333
4242.643976	4245.045125	4247.446275	1501.733333
1935.715191	1935.916184	1936.117178	2015.7
5077.977648	5078.266139	5078.554629	5702.386667
1063.950142	1064.160087	1064.370032	1637.9
855.9224564	856.1869618	856.4514673	628.3906667
7674.156668	7674.320509	7674.48435	6196.666667
1066.218961	1066.488604	1066.758248	539.2986667
2043.647649	2043.865978	2044.084307	2650.503333
1272.130203	1273.524737	1274.919271	1724.166667
2492.715331	2492.979396	2493.243461	2363.5
590.2848575	590.5358043	590.786751	718.9106667
4908.089827	4908.666021	4909.242215	5768.73
627.1433588	627.3434538	627.5435488	792.5546667
6539.266898	6539.475192	6539.683486	4961.03
8238.895634	8239.058811	8239.221989	7373.333333
8454.363296	8454.648925	8454.934553	7569
5087.518419	5087.920174	5088.321928	3903.25
609.0276875	609.2416843	609.4556811	656.2346667
6943.763116	6943.953171	6944.143227	7897.666667
7051.518702	7051.705656	7051.89261	8913.333333
2339.739248	2340.103506	2340.467764	1639.756667
4439.098723	4439.446299	4439.793874	6639.966667
775.9564079	776.1903652	776.4243225	1016.234667
197.0315999	197.3141629	197.5967259	467.9333333
6971.434782	6971.772813	6972.110843	5607.56
746.5904875	746.7971804	747.0038732	395.2213333
7057.400524	7057.559764	7057.719005	7163.966667
5792.123954	5792.339544	5792.555133	5507.333333
952.3650366	952.6210829	952.8771292	442.688
7456.722994	7456.899005	7457.075017	5581.333333
855.7854932	856.0518846	856.318276	269.632
5218.791137	5219.57977	5220.368403	5161.333333
1356.241362	1356.461034	1356.680707	699.3066667
648.6476694	648.854407	649.0611447	666.004
1883.909352	1884.084096	1884.258841	1654.836667
5309.561249	5310.401121	5311.240994	6085
2101.873863	2102.178459	2102.483055	2098.44
5906.538191	5906.829138	5907.120085	6010.25
1922.594975	1922.77589	1922.956805	2419.4
6117.39328	6117.717036	6118.040792	5246.8
6113.999245	6114.202039	6114.404834	5771.666667
6118.053611	6118.212929	6118.372247	4841.2
1772.280307	1772.456954	1772.633601	1883.093333
6641.277558	6641.682405	6642.087252	3975.9
1527.586965	1527.807959	1528.028954	1074.64
3075.60758	3076.46641	3077.325241	3900.953333
8039.404664	8039.562878	8039.721092	10044
1503.506514	1503.750785	1503.995055	2056.693333
6093.833189	6094.384532	6094.935876	7062.466667
494.7467487	494.988842	495.2309353	509.92
672.5261955	672.6914902	672.856785	459.02
9427.737342	9428.197401	9428.657459	5202.426667
1577.31077	1577.489799	1577.668827	1541.1
1658.127048	1658.306631	1658.486213	2630.52
6509.958964	6510.332236	6510.705509	4105.5
411.9310224	412.1241156	412.3172087	471.1173333
1846.015748	1846.187016	1846.358285	1756.89
1772.255798	1772.460072	1772.664346	2528.7
2205.394821	2206.16866	2206.942498	6067.44
2334.717887	2336.063853	2337.409819	256.976
375.201626	375.4066812	375.6117365	503.6673333
395.8647009	396.0477357	396.2307705	495.5946667
1535.640832	1536.077557	1536.514282	238.4
5498.523607	5498.826218	5499.128829	7044.5
1882.766075	1882.93391	1883.101745	1722.02
459.33482	459.5220398	459.7092597	471.014
1276.806724	1277.054597	1277.302471	1524.33
7466.057154	7466.228108	7466.399062	5581.333333
7442.266146	7442.444386	7442.622626	6196.666667
5585.956346	5586.159559	5586.362772	9005.733333
5965.306551	5965.519222	5965.731893	5835
6889.270618	6889.44823	6889.625842	7163.966667
5768.964958	5769.267204	5769.56945	5607.56
541.2270596	541.4660507	541.7050418	509.92
1250.848094	1251.104417	1251.360741	1235.013333
7957.184635	7957.546109	7957.907584	10946
7616.67493	7617.045984	7617.417038	7569
1855.129407	1855.344022	1855.558638	2015.7
3670.600831	3671.26407	3671.92731	6412
4779.849787	4780.415225	4780.980663	5768.73
6191.153173	6191.321385	6191.489596	5291
7946.415951	7946.58302	7946.750089	7373.333333
616.4004187	616.5999082	616.7993977	666.004
4833.850849	4834.128332	4834.405815	4769.613333
2009.408893	2009.642176	2009.87546	2650.503333
1338.047463	1338.304196	1338.560928	699.3066667
590.6473982	590.8290049	591.0106115	717.32
2055.063911	2056.083884	2057.103857	1724.166667
2278.928186	2279.138495	2279.348804	2571.656667
5848.866823	5849.166087	5849.465351	4312.35
1908.879805	1909.038623	1909.19744	1756.89
6756.59617	6756.769213	6756.942256	8913.333333
7997.149445	7997.498595	7997.847744	6000
7720.652872	7720.81762	7720.982367	12204
7707.457989	7707.605037	7707.752085	6163.733333
1210.093034	1210.426104	1210.759174	1014.645333
896.9689184	897.342346	897.7157736	546.964
4624.925558	4625.203239	4625.48092	5702.386667
4568.120923	4568.463894	4568.806864	6639.966667
1886.202076	1886.449417	1886.696757	954.3866667
2080.147508	2080.366541	2080.585574	2595.886667
6236.620324	6236.920996	6237.221668	7421.96
1050.871658	1051.155863	1051.440067	607.9306667
1946.453508	1946.755833	1947.058158	2098.44
1272.973872	1273.147606	1273.321339	2269.443333
360.1479023	360.3584408	360.5689792	331.4893333
6130.917865	6131.24708	6131.576294	3951.18
2364.876221	2365.325706	2365.77519	1741.58
5521.775962	5521.988952	5522.201943	6050.8
1679.641574	1679.837503	1680.033432	2630.52
578.4761051	578.6892341	578.9023631	656.2346667
1262.02462	1262.240156	1262.455692	699.3066667
522.0660331	522.2678564	522.4696796	510.074
6190.790811	6191.687234	6192.583657	3702.86
6029.568739	6029.943251	6030.317763	8210.906667
653.5546948	654.2260263	654.8973577	507.008
554.6724994	554.8528982	555.033297	615.496
7868.453028	7868.614455	7868.775882	10044
4904.101389	4904.41626	4904.731131	5897.923333
6642.086929	6642.451026	6642.815123	6060.033333
370.1662743	370.3645266	370.5627788	471.1173333
442.1817515	442.4359634	442.6901753	542.6346667
2263.918721	2264.168743	2264.418765	2145.8
603.6014534	603.867273	604.1330927	608.8746667
5466.420744	5466.818174	5467.215603	5463.503333
1192.516748	1192.9091	1193.301452	1014.645333
5988.956167	5989.244067	5989.531967	5607.56
4699.228621	4700.338165	4701.447709	5671.583333
5444.260248	5444.624701	5444.989154	4135
7682.511985	7682.667919	7682.823854	12204
5946.728019	5947.80325	5948.878482	4308.75
7062.164124	7062.314362	7062.464599	6328
2131.296461	2131.524089	2131.751717	2571.656667
759.5964518	759.7841066	759.9717614	727.72
765.5205086	765.8201201	766.1197317	468.6373333
1810.186937	1810.357832	1810.528727	1694.47
6467.926734	6468.081113	6468.235493	4841.2
903.2847609	903.6367193	903.9886776	607.9306667
483.90724	484.0934492	484.2796584	471.014
1872.018221	1872.194106	1872.369991	1756.89
1773.475762	1773.757948	1774.040135	2056.693333
556.9831119	557.1899048	557.3966976	355.712
5997.405157	5997.604606	5997.804054	6050.8
618.6781528	618.8860515	619.0939502	573.624
2065.924076	2066.167557	2066.411038	2015.7
8048.565029	8048.821178	8049.077328	7569
6372.52366	6372.683598	6372.843536	5291
7149.847812	7150.012423	7150.177035	6828.3
4655.825907	4656.120191	4656.414475	4896.746667
192.759217	193.0152998	193.2713825	311.4793333
7354.529545	7354.6906	7354.851656	6196.666667
2016.509552	2016.700671	2016.89179	884.3333333
2407.225833	2407.552745	2407.879657	1639.756667
4785.002344	4785.989775	4786.977207	3903.25
472.6326743	472.8321898	473.0317052	495.5946667
2125.760379	2125.975183	2126.189987	1870.403333
1161.444485	1161.655609	1161.866733	1637.9
1948.272514	1948.525533	1948.778552	1391.2
1627.515314	1627.669617	1627.82392	891.72
7297.559242	7297.735488	7297.911735	7897.666667
6073.286809	6073.790435	6074.294061	4791.42
5631.197227	5631.440559	5631.683891	5981.5
4550.099549	4550.484198	4550.868847	4319.92
1790.868047	1791.068753	1791.269459	2865.973333
510.9701595	511.1575899	511.3450204	656.2346667
6496.18766	6496.351315	6496.514969	5291
1267.090347	1267.387025	1267.683703	1072.48
6282.315335	6282.6592	6283.003064	7044.5
1823.500928	1823.688737	1823.876546	1774.733333
8692.565904	8692.846178	8693.126452	7569
1887.219538	1887.409044	1887.59855	1391.2
1891.929506	1892.235312	1892.541118	2606.426667
313.5112845	313.7547496	313.9982148	542.6346667
5346.328432	5346.759105	5347.189778	4319.92
645.9761145	646.2646424	646.5531704	608.8746667
745.4356769	745.7065071	745.9773372	607.9306667
614.493948	614.7427289	614.9915098	468.6373333
1587.983554	1588.21932	1588.455086	1074.64
6667.772517	6668.691712	6669.610908	6529.35
4342.283321	4343.185619	4344.087917	4173.953333
1998.134649	1998.284874	1998.435099	1756.89
6369.955345	6370.146522	6370.337698	5835
721.0625808	721.2615241	721.4604674	549.5473333
5327.874809	5328.260971	5328.647132	6085
1253.558527	1253.814072	1254.069616	1637.9
505.5369002	505.7214764	505.9060525	495.5946667
576.367805	576.5685999	576.7693948	476.0773333
7617.49343	7617.7595	7618.025569	10341.33333
6434.613862	6435.044728	6435.475594	10600.27333
4694.70272	4695.114865	4695.52701	5771.79
856.4054308	856.6546828	856.9039349	1016.234667
7014.651562	7014.804812	7014.958063	6328
5743.300486	5743.468706	5743.636926	7532
1325.660399	1325.892031	1326.123663	699.3066667
2105.795613	2106.058423	2106.321234	1609.113333
3641.758241	3642.173964	3642.589687	5671.583333
6119.648486	6120.047408	6120.44633	8210.906667
1975.759358	1975.950085	1976.140811	1493.8
7339.848385	7340.146937	7340.44549	6471
6271.229259	6271.576634	6271.924009	4590.88
5679.213472	5679.631091	5680.048709	6412
2673.234236	2673.524374	2673.814512	2363.5
1850.755256	1850.939929	1851.124601	2262.87
1702.629531	1702.883867	1703.138203	1649.34
1441.7955	1442.232669	1442.669837	1741.58
5526.673473	5526.884899	5527.096324	4728
4639.259962	4639.668087	4640.076213	5463.503333
5508.967588	5509.296936	5509.626284	7421.96
6228.566875	6228.861087	6229.155299	5415.21
2220.495797	2221.812531	2223.129266	256.976
1874.877847	1875.139043	1875.400239	1579.25
1789.078876	1789.272942	1789.467007	1438.2
1266.570666	1266.844433	1267.1182	1235.013333
6401.578193	6402.362349	6403.146504	4791.42
8660.791667	8660.972818	8661.153969	6729.333333
8406.40776	8406.574358	8406.740956	10044
5683.638888	5683.962302	5684.285716	5164.426667
5661.575641	5661.879405	5662.183169	6010.25
8158.830867	8158.998654	8159.166441	6864
6900.862745	6901.053415	6901.244086	6738.666667
521.6102144	521.805259	522.0003035	476.0773333
596.5241931	596.7146337	596.9050744	648.6526667
9108.148012	9108.798444	9109.448875	7415.333333
5312.322126	5314.728732	5317.135339	1501.733333
6118.972965	6119.163883	6119.354801	5160
472.7742863	473.0554317	473.336577	608.8746667
5889.544887	5889.98057	5890.416253	6529.35
8711.511962	8711.708638	8711.905314	6729.333333
789.58878	789.86466	790.1405401	596.066
348.9629882	349.1565421	349.350096	471.1173333
7018.546582	7019.446089	7020.345596	3702.86
6356.475942	6356.73994	6357.003937	7398
5577.317107	5577.499244	5577.681382	7532
692.2063771	692.4088162	692.6112554	874.324
2205.898807	2206.146018	2206.393229	2015.7
7386.291258	7388.470654	7390.650049	5829.9
1354.752293	1355.188636	1355.624978	1978.67
2556.299181	2556.570019	2556.840857	2145.8
3202.526273	3202.86102	3203.195766	2363.5
7083.755009	7083.939542	7084.124076	6328
794.6386927	794.8842515	795.1298103	269.632
1250.099657	1250.355049	1250.61044	1072.48
8315.577698	8315.722474	8315.86725	9729
2778.632797	2779.04789	2779.462982	1639.756667
8740.795908	8740.967232	8741.138556	8344
1748.372876	1748.562963	1748.753049	2528.7
578.8092551	578.9959176	579.1825802	471.014
1790.747751	1790.948742	1791.149732	2262.87
4984.896111	4985.202015	4985.507919	4312.35
8381.294104	8381.4693	8381.644496	7373.333333
1786.754312	1787.274467	1787.794622	1741.58
849.2011622	849.4594355	849.7177087	607.9306667
797.9387603	798.1573626	798.3759649	1016.234667
2833.060399	2833.349629	2833.638859	1997.6
1946.724826	1946.976963	1947.2291	1337.5
1707.66321	1707.830396	1707.997582	1774.733333
621.0480884	621.260106	621.4721236	331.4893333
6743.296608	6745.426435	6747.556261	1828.933333
6433.919452	6434.596962	6435.274472	4308.75
6542.937627	6543.165878	6543.39413	5346.416667
8923.419157	8923.710946	8924.002734	7569
6180.456331	6180.66748	6180.878629	8400
5823.365503	5823.622488	5823.879474	5415.21
7510.2573	7510.592749	7510.928198	6471
3224.667376	3225.654601	3226.641827	1724.166667
6465.744481	6466.116568	6466.488655	4105.5
6343.066517	6343.438706	6343.810895	6060.033333
5980.430319	5980.607062	5980.783804	4841.2
1953.320903	1953.562499	1953.804096	1391.2
947.5888052	947.8255386	948.0622721	442.688
453.6879903	453.8723314	454.0566725	467.1906667
1505.825318	1505.986002	1506.146687	1659.28
6157.553048	6157.847612	6158.142175	5065.853333
4260.777962	4262.319067	4263.860172	7784.093333
7959.656465	7959.828615	7960.000766	6828.3
746.3206194	746.5131175	746.7056155	874.324
3412.425789	3413.065377	3413.704965	4408.38
721.5893312	721.8141685	722.0390058	539.2986667
186.1865418	186.4297634	186.672985	311.4793333
1843.187747	1843.385389	1843.58303	2528.7
2836.911554	2838.10022	2839.288886	5768.73
5903.457228	5903.864413	5904.271598	4105.5
4279.273004	4279.758311	4280.243618	4950.4
5121.441656	5121.865841	5122.290026	6962.1
2539.316419	2539.572327	2539.828235	2247.4
1502.126429	1502.289573	1502.452717	1659.28
8060.67354	8060.914949	8061.156357	5928
5555.561624	5555.824056	5556.086489	3975.4
6416.389817	6416.727277	6417.064737	7421.96
5948.622198	5948.877691	5949.133184	7398
2494.773996	2495.083068	2495.39214	2145.8
5316.22677	5316.566637	5316.906504	4590.88
6612.344511	6612.565032	6612.785553	5835
712.8327391	713.0271996	713.2216601	395.2213333
6515.290239	6515.461327	6515.632414	5160
4289.531142	4289.876973	4290.222804	4312.35
4795.393348	4795.76654	4796.139731	5771.79
6918.725347	6918.915079	6919.104811	8913.333333
5267.882942	5268.358437	5268.833931	8210.906667
4803.441823	4803.787415	4804.133008	5897.923333
6216.249204	6216.50966	6216.770116	5246.8
2038.287801	2038.535508	2038.783214	1609.113333
4099.093971	4101.277265	4103.460559	5829.9
7403.23249	7403.400561	7403.568632	7163.966667
8057.330561	8057.513854	8057.697146	5581.333333
5555.153146	5555.562861	5555.972575	5621.263333
5863.586441	5864.134184	5864.681928	6067.44
7086.356337	7086.544597	7086.732857	5460.3
1277.541007	1277.754728	1277.968449	699.3066667
613.3145334	613.4907436	613.6669538	471.014
1176.370745	1176.578981	1176.787218	1637.9
1947.163199	1947.314362	1947.465525	1694.47
8947.537905	8947.711557	8947.885209	6729.333333
5817.284648	5817.829689	5818.37473	4791.42
4777.760582	4778.110428	4778.460273	4769.613333
1215.633828	1215.810821	1215.987814	2269.443333
4496.722787	4498.067916	4499.413045	5174.77
484.9006248	485.114902	485.3291792	471.944
853.3011956	853.5222435	853.7432914	1016.234667
5499.9339	5500.157253	5500.380606	8926.2
981.8468447	982.103558	982.3602713	607.9306667
5103.621343	5104.111816	5104.60229	5463.503333
2000.925247	2001.279307	2001.633368	2098.44
7764.090173	7765.034938	7765.979703	4308.75
5477.302487	5477.67116	5478.039832	7044.5
5888.25344	5889.089414	5889.925387	7062.466667
6876.650949	6877.019249	6877.38755	5612.693333
5836.385452	5836.648849	5836.912247	5415.21
574.9143662	575.122425	575.3304838	331.4893333
4695.666167	4695.975711	4696.285255	5897.923333
2149.040117	2149.238768	2149.437419	2015.7
1741.882808	1742.063643	1742.244478	2630.52
8364.558907	8364.737934	8364.916962	8344
6848.936878	6849.114472	6849.292067	6738.666667
5960.695362	5960.879524	5961.063685	8400
6781.006677	6781.165677	6781.324677	5473.266667
4335.42045	4335.897562	4336.374674	4950.4
4753.170934	4753.633257	4754.095581	6639.966667
4856.404613	4856.739632	4857.07465	6036.64
6021.585317	6021.88811	6022.190903	3951.18
538.4635486	538.6675612	538.8715738	471.1173333
379.6700708	379.8984758	380.1268807	614.1306667
5032.76511	5033.229219	5033.693329	4319.92
2309.288802	2310.335136	2311.381471	1724.166667
584.902868	585.1105728	585.3182777	510.074
1915.45276	1915.634162	1915.815563	1493.8
2028.231271	2028.50023	2028.769189	1579.25
7468.067821	7468.254625	7468.441428	8406.666667
7732.222145	7732.368802	7732.515459	6864
6299.900346	6300.06769	6300.235034	5291
618.6782301	618.8906202	619.1030103	874.7373333
7094.35272	7094.527635	7094.70255	6328
2529.794592	2530.059055	2530.323519	2363.5
7005.420766	7005.599957	7005.779148	7897.666667
5394.647814	5395.403387	5396.15896	3903.25
1765.311744	1765.548841	1765.785939	1649.34
8198.868503	8199.146876	8199.425248	8008
4644.781179	4646.891908	4649.002636	5829.9
4805.919603	4806.532956	4807.14631	4173.953333
783.0912612	783.290106	783.4889507	874.324
5104.218651	5104.585827	5104.953003	4769.613333
5127.177691	5127.970091	5128.762492	5671.583333
2045.215389	2045.435567	2045.655745	1633.36
474.7848485	474.9956044	475.2063604	467.1906667
4947.045109	4947.468689	4947.892269	6085
369.760183	369.9826483	370.2051137	624.22
1315.103522	1315.372492	1315.641463	1072.48
1810.633085	1810.843186	1811.053286	1337.5
6382.281901	6382.484397	6382.686892	5835
4767.985712	4768.277986	4768.57026	4896.746667
5718.102427	5718.31223	5718.522033	6050.8
8341.894493	8342.054666	8342.214839	10827
1376.118032	1376.57612	1377.034208	238.4
633.9214738	634.1049928	634.2885117	527.22
746.0867158	746.2842689	746.4818221	249.6126667
7745.327039	7745.574163	7745.821287	5928
2534.770891	2535.096911	2535.42293	1639.756667
5422.553489	5422.958806	5423.364123	3975.9
717.7155745	717.9401911	718.1648078	395.2213333
462.7506075	462.9642786	463.1779498	573.624
1816.205825	1816.398127	1816.590429	884.3333333
556.178084	556.395136	556.612188	476.0773333
610.3881663	610.5908345	610.7935027	874.7373333
8157.154825	8157.774142	8158.393458	7600.77
1725.587265	1725.770516	1725.953768	2262.87
4740.643374	4741.193767	4741.744161	4135
5802.159806	5802.522282	5802.884758	6962.1
1087.041889	1087.409677	1087.777465	607.9306667
2313.892819	2314.146474	2314.400129	1736.083333
1433.914036	1434.095425	1434.276814	891.72
8123.807851	8123.978655	8124.149459	6196.666667
8131.530021	8131.712874	8131.895728	5581.333333
626.5441253	627.1928263	627.8415272	507.008
6921.604691	6921.813193	6922.021694	4394
727.8357797	728.0475976	728.2594154	1027.980667
6154.277824	6154.492038	6154.706253	7398
6092.398091	6092.701231	6093.004372	3951.18
505.6987085	505.9898584	506.2810084	608.8746667
1262.684569	1263.155506	1263.626444	2569.3
520.9628644	521.1441495	521.3254347	471.014
1213.492623	1213.751491	1214.010359	1072.48
5843.916531	5844.212275	5844.50802	6010.25
5957.115298	5957.311035	5957.506773	4728
1766.158474	1766.336099	1766.513723	1774.733333
7763.928082	7764.174566	7764.421051	10946
1996.473293	1996.650738	1996.828183	2494.386667
1876.375588	1876.613357	1876.851127	1609.113333
7705.817809	7706.004638	7706.191467	5460.3
442.1700488	442.3940344	442.61802	718.9106667
692.6189234	692.814526	693.0101286	615.496
619.0622402	619.2655434	619.4688467	792.5546667
7722.789535	7722.965581	7723.141627	7163.966667
585.0284461	585.2419192	585.4553924	331.4893333
8869.705662	8869.870344	8870.035027	6729.333333
5009.491938	5009.992201	5010.492465	6067.44
1677.944407	1678.14049	1678.336572	1438.2
6335.055736	6335.240905	6335.426074	5771.666667
1238.82624	1239.194816	1239.563392	628.3906667
629.2403898	629.4576281	629.6748665	471.944
1914.750193	1914.924063	1915.097933	1694.47
5452.762701	5453.100162	5453.437623	5621.263333
6737.722615	6737.927402	6738.132188	5835
1962.159384	1962.348347	1962.537309	1493.8
1272.083427	1272.279815	1272.476204	2269.443333
1354.731032	1355.032978	1355.334924	2606.426667
4796.579255	4797.131726	4797.684197	5164.426667
2721.23685	2722.206774	2723.176698	5174.77
4424.350348	4426.445123	4428.539897	5829.9
522.5933197	522.7991453	523.0049709	717.32
590.0394492	590.2194628	590.3994764	459.02
8217.70903	8217.885524	8218.062017	6828.3
6142.342875	6142.599058	6142.855242	5246.8
8031.911483	8032.095656	8032.279829	7897.666667
4731.077404	4731.535058	4731.992712	6639.966667
2059.966257	2060.153103	2060.33995	1654.836667
5928.186351	5928.441979	5928.697608	5415.21
6550.378732	6550.593712	6550.808691	4961.03
1846.528396	1846.724915	1846.921435	2630.52
1666.638383	1666.817359	1666.996336	891.72
3063.133307	3064.168924	3065.20454	1724.166667
1698.341657	1698.609621	1698.877584	1649.34
1285.267004	1285.507072	1285.74714	1235.013333
5809.027035	5809.255711	5809.484387	4961.03
3601.780036	3602.632474	3603.484913	5768.73
5910.955199	5911.27278	5911.590361	3951.18
6312.904157	6313.326988	6313.749819	10600.27333
7755.356182	7755.639909	7755.923635	8008
530.7487383	530.9250571	531.1013758	467.1906667
6254.302992	6254.694177	6255.085363	8210.906667
1713.580029	1713.82232	1714.064611	1074.64
5905.556263	5905.981585	5906.406907	5161.333333
4872.970359	4873.672735	4874.375112	8605.333333
407.5403267	407.8272296	408.1141326	608.8746667
4087.059666	4089.212524	4091.365383	5829.9
5554.287952	5554.6477	5555.007448	6962.1
5651.245805	5651.479653	5651.713501	8926.2
512.5353308	512.8197874	513.104244	596.066
932.8477941	933.3085949	933.7693958	238.4
561.818343	562.0231752	562.2280075	717.32
5198.589359	5198.983834	5199.378308	4319.92
6073.529011	6073.959502	6074.389993	4791.42
6171.581675	6171.845253	6172.108831	5246.8
7217.986099	7218.77272	7219.559341	8721
506.8899897	507.0999578	507.3099259	476.0773333
5389.86882	5390.111742	5390.354664	3975.4
2422.81982	2423.031704	2423.243589	2571.656667
352.8320829	353.061562	353.2910411	542.6346667
590.2813659	590.4904979	590.69963	1027.980667
2455.637756	2455.904411	2456.171066	2247.4
4936.177599	4936.449982	4936.722365	5897.923333
1828.554163	1828.750796	1828.947429	1633.36
6641.359214	6641.556623	6641.754032	5835
6007.203248	6007.516022	6007.828797	5065.853333
5061.083257	5061.493343	5061.90343	4135
1001.497925	1001.774604	1002.051283	628.3906667
685.3970736	685.5976527	685.7982317	874.7373333
6279.56931	6279.891799	6280.214288	7421.96
522.0485605	522.2291135	522.4096665	648.6526667
6939.198273	6939.402596	6939.606919	4394
7381.321094	7381.603969	7381.886845	10341.33333
1413.187167	1413.425044	1413.662921	2056.693333
7750.247196	7750.407943	7750.56869	6196.666667
5936.271636	5936.491443	5936.711249	4728
6983.522457	6984.563549	6985.604641	4308.75
7484.908002	7485.199563	7485.491125	10946
5826.83408	5827.34548	5827.85688	6639.966667
7195.630344	7195.770415	7195.910486	5473.266667
1983.346995	1983.543139	1983.739284	884.3333333
874.1650419	874.4599984	874.7549548	607.9306667
7852.207481	7852.375134	7852.542786	5581.333333
5123.158172	5123.541352	5123.924532	4135
1777.377803	1777.570201	1777.762599	1722.02
738.4148836	738.596524	738.7781643	727.72
5805.392368	5805.602326	5805.812283	4728
1347.78234	1348.638236	1349.494131	3900.953333
7866.129785	7866.508067	7866.886349	10946
8373.743314	8374.264143	8374.784971	7137.093333
559.9124204	560.0985236	560.2846269	648.6526667
706.1806363	706.4095263	706.6384163	615.496
675.3602126	675.5563263	675.75244	549.5473333
693.199144	693.492762	693.7863801	269.632
765.4830956	765.7073287	765.9315617	1016.234667
7996.127502	7996.289941	7996.45238	10044
7034.804921	7035.177336	7035.549751	6060.033333
341.6185383	341.8570616	342.095585	542.6346667
4503.361784	4503.595254	4503.828724	4896.746667
597.6965222	597.9344884	598.1724545	468.6373333
3967.954894	3968.512026	3969.069158	4408.38
7377.351897	7377.737799	7378.123702	7569
1711.615444	1711.804794	1711.994144	2865.973333
4823.664948	4823.965053	4824.265158	6036.64
198.5443344	198.8147655	199.0851966	311.4793333
1369.780053	1370.025163	1370.270273	2056.693333
7498.711441	7498.875243	7499.039045	6828.3
1788.189564	1788.411894	1788.634225	1633.36
1952.467083	1952.666937	1952.866792	2419.4
4667.32516	4667.738903	4668.152646	4319.92
557.1343131	557.410796	557.6872788	608.8746667
879.5357088	879.8278205	880.1199322	539.2986667
1403.018291	1403.506824	1403.995357	2569.3
5648.628855	5651.034785	5653.440715	1501.733333
6327.460212	6329.554561	6331.648909	3702.86
2578.294336	2579.287717	2580.281098	1724.166667
5791.721747	5791.886353	5792.05096	7532
5396.630857	5396.843336	5397.055815	8926.2
245.3591512	245.567679	245.7762067	624.22
2182.723878	2182.970008	2183.216138	2595.886667
5773.022384	5773.362652	5773.70292	6962.1
2063.647711	2063.842047	2064.036382	884.3333333
622.482703	622.6761247	622.8695463	717.32
8230.711428	8230.857091	8231.002754	10827
6113.035711	6113.341689	6113.647666	7421.96
465.9997559	466.1785918	466.3574277	467.1906667
1939.57622	1939.745754	1939.915288	1654.836667
609.3509585	609.5224193	609.6938802	666.004
1529.360963	1529.522301	1529.683639	1659.28
7767.73387	7768.082131	7768.430393	6000
7793.245442	7793.411895	7793.578348	6196.666667
1920.031828	1920.278597	1920.525366	954.3866667
6950.734212	6950.87939	6951.024569	5473.266667
6687.537577	6687.703676	6687.869775	5291
5058.195021	5060.327156	5062.459291	5174.77
850.2493633	850.537885	850.8264066	442.688
2094.639067	2094.893392	2095.147716	1609.113333
6350.506721	6350.830511	6351.154301	3951.18
811.7993685	812.0955629	812.3917574	607.9306667
6053.10124	6053.367779	6053.634319	4590.88
165.1702393	165.8622182	166.5541972	546.964
295.1222467	295.7144415	296.3066362	596.066
5462.266678	5462.535846	5462.805013	6050.8
547.0226602	547.1966398	547.3706193	527.22
6612.739006	6612.95302	6613.167034	4961.03
1474.062418	1474.567857	1475.073296	1978.67
645.8208567	646.0248069	646.2287572	549.5473333
1042.713207	1042.971272	1043.229338	1425.92
2604.422146	2605.352363	2606.282579	3900.953333
5570.011212	5570.327727	5570.644241	4312.35
1211.924313	1212.140221	1212.356129	699.3066667
6041.769066	6042.239492	6042.709918	6529.35
2368.18242	2368.437912	2368.693404	2145.8
6690.710071	6690.874923	6691.039776	7163.966667
1558.105472	1558.573075	1559.040677	1741.58
5704.510295	5704.901631	5705.292966	6412
4356.659099	4357.020371	4357.381642	4769.613333
7831.431996	7831.594783	7831.75757	12204
5259.756745	5259.994069	5260.231394	5507.333333
4473.334888	4473.905645	4474.476401	5768.73
649.0165488	649.230191	649.4438331	874.7373333
4712.962203	4713.375364	4713.788525	5621.263333
2085.13646	2085.355275	2085.57409	2015.7
1300.059565	1300.314093	1300.56862	1235.013333
1754.556782	1754.712506	1754.868231	1694.47
533.3556419	533.5324094	533.709177	467.1906667
1271.641379	1272.004131	1272.366882	1014.645333
6817.633313	6817.828757	6818.0242	8913.333333
5978.218378	5978.428507	5978.638637	5835
5474.938458	5475.178225	5475.417991	9005.733333
5639.387796	5639.60318	5639.818565	5160
5679.771101	5680.142342	5680.513584	4105.5
5208.807533	5209.183519	5209.559504	5161.333333
5846.187387	5846.38293	5846.578474	8400
8184.90575	8185.184807	8185.463863	8008
5013.557311	5013.952148	5014.346985	5463.503333
611.6580572	611.8700308	612.0820043	509.92
422.3792334	422.60357	422.8279065	718.9106667
7548.527906	7548.671701	7548.815496	6864
449.8120787	450.0528991	450.2937195	542.6346667
554.0191032	554.2824192	554.5457353	468.6373333
5808.641255	5808.997256	5809.353258	5655
2423.089532	2423.326039	2423.562545	1997.6
1787.76811	1787.99412	1788.220131	1337.5
1734.365613	1734.554039	1734.742464	2262.87
429.7684914	430.3249691	430.8814469	510.768
4699.259239	4699.571496	4699.883753	6036.64
7447.423963	7447.944853	7448.465744	7062.466667
1649.219914	1649.401467	1649.58302	2630.52
8205.558016	8205.784178	8206.01034	5928
946.08022	946.36991	946.6595999	607.9306667
1440.225209	1440.453108	1440.681007	699.3066667
1704.947542	1705.115914	1705.284286	1659.28
5514.960421	5517.105372	5519.250323	1828.933333
5593.422361	5593.607024	5593.791687	7532
363.1761781	363.3936635	363.6111488	509.92
6361.333637	6361.505407	6361.677177	5160
969.1355005	969.4792041	969.8229076	510.768
5081.130134	5081.431358	5081.732581	6036.64
9013.69771	9013.968188	9014.238666	6000
1980.657337	1980.83191	1981.006482	1722.02
702.2430229	702.4032211	702.5634193	459.02
6345.477156	6345.742528	6346.0079	5246.8
5050.303443	5050.661625	5051.019807	4135
5255.187534	5255.48013	5255.772726	4312.35
2112.865157	2113.977702	2115.090246	1724.166667
6447.31882	6447.489814	6447.660807	8913.333333
5482.46977	5482.670233	5482.870696	4728
5528.103062	5528.512071	5528.921079	3903.25
1886.085966	1886.300545	1886.515124	1438.2
6185.335933	6185.561753	6185.787572	5346.416667
460.4720102	460.6515714	460.8311326	527.22
6014.694906	6015.021912	6015.348917	5065.853333
1246.750505	1247.021226	1247.291947	1072.48
10578.54669	10579.14917	10579.75164	8721
7495.594173	7495.746049	7495.897926	6828.3
5856.048328	5856.40435	5856.760373	6962.1
2083.613002	2083.839222	2084.065441	2650.503333
1963.831147	1964.032268	1964.233389	2528.7
1950.534782	1950.684384	1950.833986	1756.89
598.9272618	599.1233196	599.3193775	471.014
1305.922208	1306.177584	1306.432959	1235.013333
5052.432516	5053.051715	5053.670915	4173.953333
454.856383	455.062309	455.2682351	408.9106667
5428.982176	5429.348366	5429.714556	5621.263333
6200.199078	6200.367363	6200.535647	6738.666667
6346.840725	6347.260693	6347.680661	10600.27333
6077.563319	6077.88277	6078.202221	6316.49
2182.336548	2182.590792	2182.845036	954.3866667
4767.882208	4768.312645	4768.743083	6639.966667
2524.345808	2524.61081	2524.875813	1997.6
778.5483506	778.9056334	779.2629162	1014.645333
4555.801845	4556.320222	4556.838598	4950.4
779.4952174	779.773216	780.0512145	608.8746667
2143.574862	2143.837356	2144.09985	1579.25
2961.791525	2962.089134	2962.386744	2363.5
7421.136288	7421.442543	7421.748799	6471
5689.400249	5689.691098	5689.981946	7421.96
444.136099	444.380344	444.624589	614.1306667
527.3764645	527.5762394	527.7760143	331.4893333
519.8488178	520.0603738	520.2719297	495.5946667
293.1488178	293.3991972	293.6495765	311.4793333
574.2604955	574.5105491	574.7606026	468.6373333
6066.367366	6066.568799	6066.770233	6050.8
1288.753832	1288.957439	1289.161046	1541.1
578.400703	578.5912348	578.7817666	289.818
6930.494193	6930.664609	6930.835024	6328
7244.616585	7244.965926	7245.315266	5612.693333
1963.343259	1963.533707	1963.724155	1870.403333
4741.120216	4741.468428	4741.816639	5164.426667
404.4131615	404.6888947	404.9646279	608.8746667
1882.142801	1882.318035	1882.493269	2419.4
7541.999517	7542.162829	7542.326142	12204
570.6679033	570.8792889	571.0906746	1027.980667
6742.197353	6742.39368	6742.590007	8913.333333
6478.744224	6479.360595	6479.976965	8605.333333
511.5305815	511.7120284	511.8934753	467.1906667
5835.495297	5835.727488	5835.959678	4961.03
5426.670068	5426.912555	5427.155041	3975.4
2241.829236	2242.182945	2242.536655	1737.583333
6613.20522	6613.599395	6613.993569	3951.18
5523.334028	5523.68552	5524.037011	5621.263333
1242.395456	1242.644509	1242.893561	1074.64
469.3246844	469.8885456	470.4524068	507.008
226.7001723	226.9566277	227.213083	311.4793333
5696.876567	5697.106846	5697.337125	8926.2
840.6016269	840.8233566	841.0450862	1016.234667
1935.747297	1935.951028	1936.15476	1391.2
4837.254899	4837.649121	4838.043343	6085
1053.13539	1053.364607	1053.593825	1524.33
6854.851343	6855.212573	6855.573803	6316.49
6654.818142	6655.155042	6655.491941	5981.5
7083.253838	7083.421725	7083.589613	8406.666667
4843.919056	4844.370703	4844.822349	4319.92
1911.883086	1912.17116	1912.459234	2606.426667
5342.494713	5342.870551	5343.246389	5463.503333
2313.062771	2313.287059	2313.511347	1997.6
481.5186225	481.7227282	481.9268339	476.0773333
7608.82571	7609.143857	7609.462003	8008
7229.089449	7229.38354	7229.677632	10341.33333
1361.728416	1361.916075	1362.103734	1659.28
572.3323258	572.5075186	572.6827114	527.22
3982.103433	3984.411683	3986.719933	1828.933333
1308.844505	1309.056793	1309.269081	2269.443333
8473.401013	8474.030254	8474.659496	7600.77
511.0944209	511.2670543	511.4396877	615.496
983.5971138	983.9010868	984.2050598	607.9306667
4599.615862	4600.001877	4600.387892	6639.966667
6141.541147	6141.987168	6142.433188	6529.35
2554.391474	2554.716712	2555.041951	1639.756667
1300.055595	1301.987028	1303.918461	256.976
1047.401998	1047.68125	1047.960503	1425.92
551.6810043	551.8843884	552.0877724	624.22
1840.145833	1840.306226	1840.466618	1694.47
5681.986347	5682.369762	5682.753178	4105.5
4793.460315	4795.562249	4797.664183	5829.9
871.8906353	872.3434048	872.7961744	238.4
6893.828451	6894.009316	6894.190181	6828.3
1186.694897	1186.912405	1187.129913	1524.33
656.1208749	656.3092667	656.4976585	615.496
7452.574133	7452.746971	7452.91981	10044
7273.873239	7274.069753	7274.266267	8913.333333
552.3569682	552.6001913	552.8434144	468.6373333
5580.772056	5580.986985	5581.201914	8926.2
1678.626513	1678.814652	1679.002791	2865.973333
2770.587372	2771.429283	2772.271195	3900.953333
1169.883503	1170.156797	1170.430092	1425.92
5357.725209	5358.829388	5359.933568	5671.583333
6380.931597	6381.99675	6383.061903	4308.75
699.5220346	699.7414076	699.9607806	1027.980667
8214.184538	8214.361764	8214.53899	7373.333333
1865.897614	1866.107141	1866.316668	1337.5
8769.442554	8770.213486	8770.984419	8721
2098.672596	2098.958475	2099.244354	2363.5
6598.589295	6598.816102	6599.04291	5835
837.31438	837.5142766	837.7141731	422.22
520.1219058	520.3248361	520.5277664	476.0773333
7923.172197	7923.333475	7923.494752	10827
4372.261482	4372.562414	4372.863346	4312.35
671.2244344	671.4306296	671.6368248	874.7373333
1796.97806	1797.218472	1797.458885	954.3866667
6728.675141	6729.007018	6729.338896	5612.693333
6492.12427	6492.537815	6492.951359	4791.42
7633.422973	7633.570669	7633.718365	9729
635.5795633	635.8495335	636.1195036	608.8746667
1067.710037	1068.088167	1068.466298	510.768
561.2565399	561.442008	561.627476	495.5946667
7837.052237	7837.586068	7838.119899	7062.466667
6092.881235	6093.187552	6093.493869	5655
6160.440696	6160.664939	6160.889182	5507.333333
8422.264481	8422.552971	8422.84146	7569
6824.919509	6825.388906	6825.858303	8982
6088.590746	6089.280459	6089.970171	8605.333333
6704.838773	6704.983279	6705.127786	5473.266667
1517.443966	1519.388497	1521.333029	256.976
1800.612211	1800.780139	1800.948067	1694.47
1951.27077	1951.449467	1951.628163	2262.87
897.2505595	897.5092609	897.7679623	539.2986667
6328.416427	6328.605296	6328.794165	5771.666667
1786.605724	1786.769276	1786.932828	2494.386667
770.1808955	770.4042171	770.6275386	471.014
6827.642078	6827.817468	6827.992858	7163.966667
4981.285081	4982.265422	4983.245763	3903.25
7343.488539	7343.876994	7344.26545	4105.5
5883.192168	5883.529152	5883.866135	4135
9182.964305	9183.643939	9184.323572	7415.333333
6478.46392	6478.645194	6478.826468	5291
1194.221525	1194.472189	1194.722853	1235.013333
629.1214504	629.3062996	629.4911488	666.004
2058.437272	2058.677816	2058.91836	2595.886667
7396.084519	7396.262693	7396.440867	6328
572.0095742	572.182094	572.3546139	459.02
5908.529885	5908.825526	5909.121166	6316.49
7935.648188	7935.854004	7936.059819	5581.333333
7953.111153	7953.387755	7953.664356	10946
769.4725322	769.7028975	769.9332628	1016.234667
1991.023749	1991.90638	1992.789011	5174.77
5495.521937	5495.742062	5495.962187	9005.733333
7504.028133	7504.239071	7504.450008	5460.3
6934.916997	6935.702793	6936.48859	7415.333333
489.6631583	489.8409798	490.0188013	648.6526667
6656.585791	6656.82794	6657.070088	7398
4949.391573	4949.710247	4950.02892	5164.426667
5359.693803	5359.904035	5360.114267	8926.2
556.998218	557.2627339	557.5272498	468.6373333
4967.761508	4968.049584	4968.33766	4326.486667
578.1615876	578.3683322	578.5750768	573.624
635.035452	635.31278	635.5901081	596.066
8328.671727	8328.833717	8328.995707	10044
1358.285736	1358.521192	1358.756649	857.77
5456.094719	5456.294887	5456.495056	5771.666667
515.6710647	515.84299	516.0149154	467.1906667
7463.849859	7464.021307	7464.192755	8406.666667
1810.663377	1810.849398	1811.035419	2419.4
6754.874046	6755.237216	6755.600386	3975.9
7297.029802	7297.252773	7297.475745	5928
6901.795091	6902.143177	6902.491262	5612.693333
7235.979017	7236.698578	7237.418138	7600.77
1419.528626	1419.783081	1420.037537	2056.693333
1916.854769	1917.278833	1917.702896	1978.67
6209.292959	6209.810924	6210.328889	10600.27333
1277.700333	1277.943057	1278.185781	1524.33
5496.428286	5496.648278	5496.86827	6050.8
683.4899889	683.6710106	683.8520324	666.004
1134.952996	1135.392988	1135.83298	238.4
1782.442879	1782.614301	1782.785723	1883.093333
8998.113851	8998.73006	8999.346268	8721
1744.087336	1744.276744	1744.466151	2262.87
481.8515449	482.0476994	482.243854	331.4893333
1662.898489	1663.203628	1663.508768	2606.426667
2488.562299	2488.806844	2489.051389	1997.6
2620.040128	2620.294447	2620.548766	2247.4
7885.82959	7886.159504	7886.489417	6471
1630.162375	1630.384516	1630.606657	1074.64
1806.165121	1806.409196	1806.65327	954.3866667
1945.643499	1945.906363	1946.169226	1609.113333
101.4973114	102.0475669	102.5978224	507.008
4942.654695	4943.048165	4943.441634	6085
5113.146731	5113.46797	5113.789209	7044.5
5689.106621	5689.478917	5689.851213	6060.033333
632.6444067	632.8357553	633.027104	656.2346667
6843.356413	6843.847127	6844.337842	6412
490.6988187	490.9658404	491.232862	608.8746667
410.3393389	410.5663001	410.7932612	509.92
3484.693815	3487.207631	3489.721447	1501.733333
207.8177995	208.084131	208.3504624	542.6346667
269.6896225	269.9573667	270.2251108	468.6373333
4015.528303	4016.186811	4016.845318	6412
4695.55853	4696.338988	4697.119446	5161.333333
738.9955918	739.1962821	739.3969724	727.72
1286.66712	1286.933813	1287.200506	699.3066667
326.88065	327.0955546	327.3104591	614.1306667
1256.36501	1256.637222	1256.909435	1235.013333
6156.673951	6156.838566	6157.003181	4841.2
2349.124447	2349.454355	2349.784264	1639.756667
5587.742776	5587.949662	5588.156548	4728
287.3942621	287.7021825	288.010103	467.9333333
467.9246736	468.1449559	468.3652383	792.5546667
6114.280509	6114.472217	6114.663925	5835
7969.475129	7969.623697	7969.772265	10044
1910.183387	1910.374639	1910.565892	1493.8
552.1447902	553.5170334	554.8892765	1724.166667
4135.549997	4136.026998	4136.504	4950.4
4799.521702	4799.788717	4800.055733	6036.64
8559.36848	8559.885625	8560.40277	7137.093333
1964.449923	1964.668324	1964.886725	1337.5
422.8863802	423.136075	423.3857699	718.9106667
2145.045172	2145.34775	2145.650327	2098.44
5710.913468	5711.09974	5711.286012	7532
2993.255279	2994.024861	2994.794442	6067.44
5820.329939	5820.591123	5820.852308	4590.88
1174.55669	1174.808169	1175.059647	1074.64
2147.726988	2147.94474	2148.162493	1633.36
1985.44258	1985.634735	1985.82689	1722.02
2310.003874	2311.361451	2312.719029	256.976
1637.498263	1637.683299	1637.868334	2630.52
582.5772242	582.7883029	582.9993817	717.32
7779.690733	7779.829077	7779.967422	6163.733333
5243.099549	5243.438577	5243.777605	4135
4893.235078	4893.591892	4893.948707	6639.966667
8671.278333	8671.547831	8671.817329	8008
637.4539661	637.6610233	637.8680805	331.4893333
8502.956055	8503.11807	8503.280086	8344
2349.720024	2349.977715	2350.235407	2247.4
5632.612714	5632.846543	5633.080371	5981.5
4665.870322	4666.690257	4667.510192	6085
6270.151615	6270.462007	6270.772399	5655
526.0170458	526.2235249	526.4300039	648.6526667
1998.206163	1998.407216	1998.608269	1391.2
1237.515902	1237.716302	1237.916703	2269.443333
6309.416644	6309.631868	6309.847092	5346.416667
10607.25596	10607.85352	10608.45109	8721
7130.844342	7131.015702	7131.187063	7897.666667
1291.587636	1291.850323	1292.11301	1524.33
261.7139403	261.9234711	262.1330019	471.1173333
591.0048445	591.2468887	591.488933	269.632
824.5048941	824.74924	824.9935859	1016.234667
626.0297406	626.3317823	626.633824	608.8746667
8704.3937	8704.592198	8704.790696	6729.333333
729.2875391	729.470291	729.6530428	459.02
594.2487642	594.5172252	594.7856862	608.8746667
20.81259155	21.1416062	21.47062085	467.9333333
1557.592643	1557.840855	1558.089066	1649.34
8661.720762	8662.083297	8662.445832	10946
322.6225445	322.8553721	323.0881996	615.496
1283.386093	1283.865455	1284.344816	2569.3
1387.161468	1387.369979	1387.57849	857.77
557.0722626	557.2497238	557.4271851	289.818
261.7658815	262.0414679	262.3170542	471.944
7925.501683	7925.692199	7925.882716	6196.666667
4590.601615	4591.737336	4592.873058	7784.093333
822.3150077	822.5103249	822.7056421	727.72
1573.335784	1573.499055	1573.662326	1659.28
1954.744825	1955.60532	1956.465815	5174.77
521.9292146	522.1277273	522.3262401	467.1906667
5258.057962	5258.854245	5259.650529	7600.77
5190.504725	5190.96285	5191.420976	8210.906667
5644.734599	5647.127867	5649.521136	1501.733333
5592.937491	5593.214039	5593.490587	5246.8
5238.127722	5240.277763	5242.427804	1828.933333
2157.537159	2157.751755	2157.966351	2571.656667
6225.396294	6225.858538	6226.320783	5948.576667
2662.56512	2662.813598	2663.062075	2247.4
6404.667666	6404.950601	6405.233536	4590.88
433.2518026	433.5363699	433.8209373	596.066
6843.840499	6844.270804	6844.70111	5612.693333
8235.977054	8236.138283	8236.299513	7373.333333
628.5350822	628.7603611	628.98564	573.624
8103.461201	8103.618457	8103.775714	6864
8292.807499	8293.172064	8293.536628	7569
8438.8136	8438.961572	8439.109545	9729
5250.114712	5250.28089	5250.447068	7532
5382.97798	5383.194391	5383.410803	5507.333333
411.7088108	411.9365738	412.1643369	249.6126667
4884.852935	4885.092805	4885.332674	3975.4
484.189203	484.376848	484.564493	408.9106667
8960.88093	8961.361041	8961.841152	8982
6061.385947	6061.849439	6062.312931	10600.27333
1926.976817	1927.167666	1927.358514	2015.7
8867.528987	8867.734201	8867.939415	8344
5794.931547	5795.146849	5795.362151	9005.733333
1776.624001	1776.788947	1776.953893	1774.733333
330.3408302	330.5349222	330.7290143	471.1173333
5621.952599	5622.101121	5622.249643	8384
6321.208249	6321.597009	6321.985769	6010.25
4970.173649	4970.679924	4971.186198	6412
1480.027599	1480.210772	1480.393945	2865.973333
6401.07916	6401.300868	6401.522577	5346.416667
473.2389884	473.4678799	473.6967714	624.22
8066.894548	8067.245141	8067.595734	6000
5644.636813	5644.927256	5645.217698	5415.21
4577.612606	4578.006632	4578.400657	6639.966667
342.93861	343.2100909	343.4815717	542.6346667
442.6784483	442.880107	443.0817657	476.0773333
1994.581486	1994.78914	1994.996794	1756.89
1628.734845	1629.015769	1629.296692	1649.34
993.7913038	994.062951	994.3345983	1016.234667
1810.533502	1810.724499	1810.915495	2528.7
2128.812493	2129.152883	2129.493274	2098.44
713.4912448	713.679156	713.8670671	615.496
5659.019184	5659.253568	5659.487952	8926.2
424.6328155	424.9335677	425.2343199	467.9333333
1187.901198	1188.147292	1188.393387	1524.33
5942.449474	5942.755184	5943.060893	4590.88
2576.341284	2576.727467	2577.113651	1737.583333
5731.988116	5732.183652	5732.379187	5507.333333
312.3789215	312.5736226	312.7683237	408.9106667
582.0989041	582.3167513	582.5345985	331.4893333
6721.253655	6721.604542	6721.955429	6060.033333
1354.854644	1355.222299	1355.589954	1014.645333
5626.571413	5626.87612	5627.180826	6316.49
4583.326266	4585.712228	4588.098189	1501.733333
1272.689202	1272.927368	1273.165535	857.77
359.7612319	359.9758283	360.1904246	624.22
1067.065059	1067.324669	1067.584278	1425.92
2051.753611	2052.054655	2052.355698	1736.083333
6492.855848	6493.010788	6493.165729	5291
2484.346663	2484.624246	2484.901829	2571.656667
2108.163851	2108.367108	2108.570366	2419.4
2173.322421	2173.548453	2173.774485	2650.503333
410.3407842	410.5568134	410.7728426	509.92
4689.001079	4689.351341	4689.701603	5164.426667
2066.361601	2066.568367	2066.775134	1493.8
690.7567172	690.9717934	691.1868696	249.6126667
6538.978195	6539.416502	6539.85481	10600.27333
1057.134146	1057.430469	1057.726792	628.3906667
537.4423844	537.668692	537.8949995	718.9106667
293.1220938	293.3456324	293.569171	614.1306667
4781.72746	4782.021874	4782.316287	6036.64
5048.192225	5048.542543	5048.892861	5621.263333
4998.46392	5000.558099	5002.652279	5829.9
7620.685877	7620.850367	7621.014858	5581.333333
1875.150013	1875.332706	1875.515398	1694.47
6515.451975	6515.844883	6516.23779	8210.906667
561.3004041	561.4999898	561.6995754	717.32
575.9305824	576.1192991	576.3080158	666.004
5638.816001	5639.336905	5639.857808	6067.44
6951.695653	6951.837461	6951.979269	5473.266667
2006.4248	2006.643229	2006.861658	1654.836667
7820.513729	7820.758309	7821.002889	10946
5578.403992	5578.807891	5579.211789	3903.25
1616.581191	1616.747778	1616.914365	891.72
5449.530073	5449.818779	5450.107486	7421.96
6093.071282	6093.28391	6093.496538	7398
6493.785889	6495.897375	6498.008861	1828.933333
528.4688693	528.6648776	528.8608858	615.496
5987.119658	5989.267215	5991.414773	1828.933333
2709.66383	2709.988902	2710.313974	1639.756667
401.1504296	401.3714243	401.592419	331.4893333
2760.844725	2761.105202	2761.365678	2363.5
5644.958099	5645.259884	5645.561669	7421.96
5129.093392	5129.458152	5129.822913	4135
6053.008435	6053.887666	6054.766896	3702.86
586.2074325	586.4202738	586.6331152	874.7373333
1752.500973	1752.689395	1752.877818	1870.403333
6444.896645	6445.425068	6445.953492	5948.576667
6274.288902	6274.594125	6274.899347	4590.88
5318.440048	5318.761255	5319.082462	6316.49
8221.008161	8221.157237	8221.306313	6864
519.0651987	519.2516915	519.4381844	656.2346667
6330.197585	6330.566837	6330.93609	6060.033333
8394.842467	8395.320178	8395.79789	8982
590.6956911	590.8855257	591.0753603	289.818
4060.850839	4061.892804	4062.934768	1724.166667
1571.247285	1571.437562	1571.62784	2630.52
609.3148795	609.6157971	609.9167146	608.8746667
4806.501072	4806.961975	4807.422877	4950.4
667.0106358	667.1874093	667.3641827	459.02
6718.869628	6719.377868	6719.886109	4955.626667
5791.237113	5791.64033	5792.043547	6412
639.9604257	640.198406	640.4363863	395.2213333
4970.791585	4971.138407	4971.485229	5621.263333
5768.361865	5768.756275	5769.150685	5161.333333
8866.179687	8866.349893	8866.520098	7373.333333
5671.657391	5671.976367	5672.295343	5702.386667
514.5780375	514.8052705	515.0325035	476.0773333
1286.573722	1286.749093	1286.924463	2269.443333
9026.445028	9026.724761	9027.004494	5928
9426.193914	9426.545672	9426.89743	6150.666667
323.9337301	324.1470348	324.3603395	614.1306667
4814.7768	4815.153075	4815.529351	5771.79
823.2523101	823.5080623	823.7638144	607.9306667
807.6207378	807.8388657	808.0569937	874.324
5268.596697	5271.012881	5273.429066	1501.733333
6273.327489	6273.644047	6273.960605	5607.56
1596.877178	1597.078572	1597.279967	2528.7
9223.121125	9223.391968	9223.66281	7569
7722.926404	7723.290327	7723.654249	4105.5
2213.408298	2213.640845	2213.873392	1736.083333
5340.164525	5340.590944	5341.017362	3903.25
9385.449755	9385.651539	9385.853323	8344
6322.54078	6322.693577	6322.846373	5291
5747.896633	5748.088415	5748.280197	9005.733333
540.8769686	541.0697115	541.2624544	510.074
1011.061456	1011.277486	1011.493517	1637.9
7908.717418	7908.89512	7909.072822	5581.333333
4700.176306	4700.53218	4700.888054	4326.486667
6636.615565	6637.684608	6638.75365	7784.093333
567.3644951	567.5904869	567.8164787	718.9106667
1923.095365	1923.290061	1923.484757	884.3333333
5211.478021	5211.919978	5212.361935	6962.1
5030.816064	5031.140943	5031.465822	7044.5
1313.158006	1313.371471	1313.584936	699.3066667
4104.366174	4104.685626	4105.005078	5702.386667
5048.07997	5050.179589	5052.279207	5829.9
1924.345506	1924.527338	1924.70917	1654.836667
4529.297012	4529.595407	4529.893801	4896.746667
2229.511396	2229.734431	2229.957465	2571.656667
2418.577812	2418.829948	2419.082084	1997.6
606.5476724	606.728545	606.9094175	648.6526667
5967.352894	5967.8903	5968.427706	8605.333333
414.8156394	415.0761701	415.3367008	331.4893333
6789.848903	6790.013359	6790.177815	6738.666667
506.8171688	507.017475	507.2177812	549.5473333
7043.100098	7043.268054	7043.436011	7897.666667
4547.015102	4547.38578	4547.756458	4312.35
1906.504339	1906.672539	1906.840739	1756.89
6203.303107	6203.656732	6204.010356	6060.033333
665.8695084	666.050099	666.2306896	717.32
7106.046355	7106.348978	7106.651601	6471
6723.877719	6724.234122	6724.590525	5612.693333
1859.249729	1859.49105	1859.732371	1337.5
3560.575181	3561.11371	3561.652238	4408.38
5338.4236	5338.726332	5339.029065	5164.426667
4430.534016	4430.890754	4431.247492	6036.64
1833.47424	1833.892916	1834.311592	1978.67
6398.736859	6399.813403	6400.889947	7784.093333
4496.28754	4496.798488	4497.309437	4319.92
364.0309307	364.2544494	364.4779681	614.1306667
672.8814263	673.0403834	673.1993406	459.02
8593.208051	8593.474342	8593.740633	8008
1254.863495	1255.117207	1255.37092	1072.48
5217.528062	5217.782636	5218.03721	8926.2
955.7243214	955.9901239	956.2559264	539.2986667
5660.804325	5661.092738	5661.381151	6083.33
1266.893474	1267.080665	1267.267856	2269.443333
1394.256353	1394.438077	1394.619801	1541.1
955.0859541	955.3526843	955.6194146	607.9306667
993.9936527	994.3991155	994.8045783	510.768
513.7065248	513.9486603	514.1907959	468.6373333
551.4574416	551.6527399	551.8480381	510.074
1817.495086	1817.681124	1817.867162	2630.52
4699.143434	4699.522696	4699.901958	4769.613333
1635.247139	1635.410572	1635.574005	1774.733333
2224.015114	2224.26395	2224.512786	1609.113333
465.4224053	465.625763	465.8291206	509.92
937.995336	938.3323168	938.6692975	596.066
6312.642231	6312.811327	6312.980423	5160
8029.315734	8029.465887	8029.61604	10044
4589.825576	4590.30426	4590.782944	4950.4
1814.235228	1814.509083	1814.782938	2056.693333
5213.81463	5214.205777	5214.596923	5607.56
7146.177129	7146.345661	7146.514193	6328
9050.104518	9050.544239	9050.983961	8982
477.8682353	478.0589991	478.249763	289.818
8750.961792	8751.251936	8751.54208	6000
10551.50505	10552.29021	10553.07536	7137.093333
5751.172522	5751.484675	5751.796828	6316.49
6004.825809	6004.977121	6005.128434	8384
1739.759709	1739.921242	1740.082776	2494.386667
[truncated: 3,501 more rows]
