# Supplementary material for: Application of UAV Multisensor Data and Ensemble Approach for High-Throughput Estimation of Maize Phenotyping Traits
Source: Plant Phenomics. 2022 Aug 27;2022:9802585. doi: 10.34133/2022/9802585 (PMC9489231; doi:10.34133/2022/9802585)
Supplement: Supplementary Materials — The optimal uncertainty estimates of three traits using GPR were shown in Supplement table 1-table 3. [file 9802585.f1.zip › Supplement table 1- Confidence interval_RGB_str_LAI.csv]

LOWER95%	MEAN	UPPER95	TRUE
4.503558376	4.57246902	4.641379664	4.92339525
1.635409338	1.765723223	1.896037109	1.458384
1.112182204	1.181493019	1.250803833	1.0242245
1.101634339	1.163659407	1.225684476	0.8706505
0.99429516	1.071493444	1.148691727	0.9047195
3.235930412	3.324653735	3.413377058	2.58498
1.090141148	1.165030649	1.23992015	1.440792
2.929026111	3.015385572	3.101745032	2.084462
0.50269216	0.595876064	0.689059969	0.808636
4.48096419	4.566388668	4.651813146	3.396523
1.804586224	1.871156101	1.937725978	2.10245
2.247369599	2.318813359	2.390257118	1.95024275
0.831764006	0.905656576	0.979549146	0.92873675
2.246870446	2.390719867	2.534569288	1.544585
5.331324768	5.41260998	5.493895193	5.89905
1.522024674	1.602069119	1.682113565	2.0187495
1.035508403	1.099399942	1.163291482	1.1256565
4.665692519	4.739323138	4.812953758	5.541406
0.698225741	0.772187775	0.846149809	0.77365
4.478555713	4.550684221	4.62281273	4.619454
6.679294893	6.965518781	7.25174267	6.0231195
0.798968851	0.878750809	0.958532767	0.7064925
4.597428852	4.762512456	4.92759606	3.86463
4.17113367	4.256066052	4.340998435	4.3958025
3.255644928	3.361029125	3.466413322	3.65666
0.758485502	0.838148924	0.917812347	0.836535
5.181378567	5.267679099	5.353979631	4.236755
4.909000456	5.065618969	5.222237481	6.04121
1.98558666	2.05410372	2.12262078	2.34312025
3.836350761	3.947050457	4.057750153	2.23237
2.257975262	2.366983196	2.47599113	2.4575625
2.112301794	2.17971586	2.247129926	2.80205
0.645827963	0.722689314	0.799550664	0.6205545
5.148264537	5.222919411	5.297574284	3.606863
4.206527677	4.291405618	4.37628356	5.33148
3.513733872	3.596690442	3.679647011	3.92693
1.96370589	2.04344907	2.12319225	1.471995
4.120272681	4.200503583	4.280734486	4.3522515
2.962541328	3.102045512	3.241549696	3.73842
3.809036573	3.890805048	3.972573524	3.97176
2.07981795	2.161305717	2.242793484	2.00949
2.597949189	2.677488906	2.757028624	3.2354575
0.673413122	0.748829057	0.824244992	0.84776
3.047590231	3.139936244	3.232282257	2.8513
3.396811092	3.482695155	3.568579218	3.72897
0.998097704	1.07091639	1.143735077	1.158144
4.959987414	5.040958528	5.121929642	6.26096225
2.56786359	2.683913755	2.799963919	2.1937305
2.746004955	2.842588744	2.939172534	4.3377945
5.805279965	5.939373268	6.07346657	9.636151
2.384528681	2.481711722	2.578894764	2.8217435
1.191794206	1.254700985	1.317607764	1.032075
3.716993977	3.802250628	3.887507279	4.71254
3.9151272	4.006111778	4.097096356	3.61446875
5.440468865	5.639798467	5.83912807	7.9954425
0.904447804	0.969728166	1.035008528	0.99999975
2.457363459	2.535097326	2.612831192	2.167905
2.815886366	2.906696479	2.997506593	2.084462
1.062040165	1.13157298	1.201105794	1.0242245
2.320682697	2.527774767	2.734866837	1.1485625
6.106463595	6.227000109	6.347536622	5.5956225
0.945479965	1.019651424	1.093822882	1.158144
4.920145736	4.993442275	5.066738815	5.12195825
3.142847173	3.231760268	3.320673364	2.58498
0.701944071	0.779551725	0.857159379	0.909416
5.393494934	5.50982038	5.626145826	7.37318475
3.439003252	3.521890167	3.604777083	3.92693
1.690785711	1.82487749	1.958969269	1.458384
6.280468342	6.445398269	6.610328196	6.57830625
1.996366688	2.078048578	2.159730468	2.00949
0.667011934	0.782934817	0.898857701	1.184448
2.590999558	2.713772268	2.836544978	2.566245
4.697368698	4.771868312	4.846367927	4.18073425
5.724186132	5.848602512	5.973018893	7.383418
1.535189081	1.61631111	1.69743314	2.0187495
2.206350593	2.279176898	2.352003203	2.698965
2.224205857	2.33517507	2.446144284	2.4575625
0.99228848	1.056389468	1.120490456	0.8780595
0.755750113	0.827217419	0.898684724	0.65083975
2.520498021	2.605370972	2.690243923	2.9517795
0.7181198	0.80044115	0.882762499	0.836535
4.983803045	5.063280741	5.142758437	5.4930285
0.353496525	0.479938084	0.606379644	0.61392375
1.127514582	1.190807619	1.254100657	0.684072
4.48562539	4.566195347	4.646765304	3.70995525
5.258427767	5.340458039	5.422488312	3.69102825
2.329904357	2.429018336	2.528132315	2.8217435
1.029292464	1.105298165	1.181303866	1.440792
2.064322003	2.137407645	2.210493286	2.003232
3.154259261	3.247873459	3.341487656	4.8782925
0.79278693	0.86862607	0.944465211	0.92873675
2.025535279	2.098877304	2.172219328	2.94618975
0.938495572	1.003422487	1.068349402	0.788857
3.307319836	3.393063481	3.478807126	3.72897
5.078748549	5.18590836	5.293068172	7.07805
2.435451883	2.514631836	2.593811789	2.7922725
5.034959592	5.113191253	5.191422915	4.80816
2.949064721	3.060504036	3.171943352	4.05916
2.095575119	2.173254622	2.250934125	3.3672375
4.807259009	4.877483169	4.947707328	5.4509
2.360160852	2.436158129	2.512155406	3.3782265
2.656519266	2.753875163	2.851231061	4.3377945
0.684826414	0.766361636	0.847896857	0.888488
3.957088907	4.035150909	4.113212912	4.1699
4.49536824	4.563095563	4.630822885	4.92339525
2.790882282	2.9132572	3.035632117	3.14821
4.241837942	4.335342485	4.428847028	4.305525
4.934377788	5.009876412	5.085375035	4.745125
4.980651447	5.064459522	5.148267598	6.26096225
2.795480081	2.884088299	2.972696518	2.424458
0.351769344	0.514990397	0.67821145	0.933975
0.926355183	0.991391407	1.056427632	0.8898505
2.286863545	2.362901225	2.438938906	3.08327275
2.03809967	2.11100079	2.18390191	1.594002
2.270279589	2.371390138	2.472500686	3.450846
2.058595198	2.138745625	2.218896052	2.2395225
2.438512555	2.51947212	2.600431685	2.65269
4.189215239	4.28977014	4.390325041	5.4652
3.823485976	3.919351885	4.015217794	2.847873
3.692672768	3.775825936	3.858979105	3.92703
0.389720257	0.524675198	0.659630139	0.61392375
1.393721487	1.531002228	1.66828297	0.5073525
0.429737958	0.556832028	0.683926097	0.3816
4.631878827	4.715674644	4.799470462	3.396523
2.513060472	2.609721305	2.706382139	2.8217435
5.195291709	5.273776184	5.352260658	3.69102825
0.796299269	0.869799913	0.943300557	0.8005875
2.75720434	2.88075948	3.00431462	2.566245
2.454487989	2.533306678	2.612125368	2.6488745
2.539262097	2.760918472	2.982574846	1.1485625
4.035501722	4.120849207	4.206196692	5.33148
0.769164722	0.850747643	0.932330563	0.909416
3.719390441	3.829477092	3.939563744	5.403515
4.662478325	4.742345243	4.822212161	3.70995525
4.923814868	5.002257373	5.080699878	4.80816
0.627650785	0.726244387	0.824837989	0.80211725
2.48247427	2.577197799	2.671921329	2.804205
2.496621307	2.576475832	2.656330356	2.33396775
4.902912811	4.969404036	5.035895261	5.4509
0.71453517	0.797903219	0.881271267	0.836535
1.843387105	1.917560776	1.991734448	2.267006
1.091005229	1.172225201	1.253445172	0.9047195
4.787975664	4.883715818	4.979455972	5.57496
4.365351928	4.435126426	4.504900924	4.46926975
2.411502856	2.496385482	2.581268107	2.7922725
2.454701264	2.537354822	2.620008381	2.167905
3.700297037	3.820379553	3.940462069	2.23237
0.824921755	0.897763592	0.970605429	0.74140375
1.169106688	1.246822462	1.324538237	1.3934655
4.216767786	4.285934952	4.355102119	4.818979
2.231567159	2.319118387	2.406669616	2.08894275
2.814969722	2.911299078	3.007628433	2.084462
1.43101331	1.497889369	1.564765428	1.35301725
3.000174998	3.155609979	3.31104496	3.73842
0.739211204	0.822135621	0.905060038	0.7064925
3.72162372	3.801126813	3.880629906	3.97176
2.089127103	2.166005427	2.242883751	2.94618975
4.317205718	4.420822549	4.52443938	6.6157425
2.099422077	2.172935783	2.246449488	2.80205
3.665905643	3.764467812	3.86302998	3.577275
2.181260418	2.259090308	2.336920198	2.3734325
2.553271341	2.704108827	2.854946314	1.544585
4.572200671	4.64568291	4.719165148	5.31531
3.185804493	3.277558874	3.369313256	4.8782925
4.825346366	4.894018302	4.962690239	6.2289875
3.924908158	4.049860599	4.174813041	3.399175
3.808997937	3.890481423	3.971964908	3.10154
4.000072683	4.091252379	4.182432075	3.61446875
2.537210041	2.615755981	2.694301922	2.7922725
5.435090094	5.549928555	5.664767015	7.37318475
5.446573179	5.577652824	5.70873247	6.7962375
3.278162126	3.363338236	3.448514346	2.58498
1.269153811	1.334491674	1.399829537	1.612837
5.555594649	5.65406363	5.752532612	7.255941
2.655440788	2.742351012	2.829261237	2.804205
5.046057079	5.152328518	5.258599958	5.57496
1.601360997	1.669923122	1.738485247	1.613302
1.110240429	1.173352366	1.236464303	0.684072
0.871966804	0.940219096	1.008471387	0.736545
1.408137861	1.472958529	1.537779196	1.35301725
0.898253248	0.967484549	1.03671585	0.74140375
4.310494082	4.397894498	4.485294914	3.7132625
1.956949348	2.0364596	2.115969852	1.471995
0.733324991	0.822305074	0.911285156	0.80211725
0.746086158	0.822599062	0.899111966	0.888488
2.287949315	2.358381749	2.428814183	3.08327275
0.757170402	0.83089526	0.904620118	0.60112
0.661487247	0.736113258	0.81073927	0.6205545
3.374883847	3.460498076	3.546112305	2.63796
3.887672671	4.000652847	4.113633023	5.403515
5.655278546	5.776884839	5.898491132	4.02024
5.018126685	5.102410291	5.186693896	5.4930285
0.936254016	0.998089636	1.059925256	0.911369
3.208274761	3.297423917	3.386573074	4.8782925
0.937170896	1.000004822	1.062838748	0.99999975
2.385018241	2.466254601	2.547490961	2.08894275
4.869820886	4.939272388	5.008723891	6.602008
2.17453097	2.245593019	2.316655069	2.087358
0.818159479	0.891848797	0.965538115	0.75033
2.17115841	2.249222035	2.32728566	3.3672375
5.172880353	5.294547224	5.416214096	4.759034
3.681467751	3.807250892	3.933034033	2.8359375
2.597678243	2.711404824	2.825131406	2.1937305
2.439582593	2.512552103	2.585521613	3.3782265
5.495745129	5.59252489	5.689304651	4.369155
3.971903228	4.057153758	4.142404288	3.0968535
4.145291331	4.220693336	4.296095341	3.72386
2.604460048	2.723127418	2.841794788	2.97689
5.240531828	5.337487969	5.434444109	4.236755
2.416166176	2.49184738	2.567528584	2.65269
5.050351609	5.135078835	5.219806061	6.26096225
2.202517995	2.272638203	2.342758411	2.1780525
2.141094136	2.227788002	2.314481869	2.297281
4.52368156	4.637113423	4.750545286	6.6157425
4.045868632	4.149651636	4.253434641	3.750435
4.83975388	4.937003223	5.034252567	4.894155
5.624194497	5.72233326	5.820472024	4.407572
3.871061436	3.967200327	4.063339218	2.847873
3.230589633	3.33606554	3.441541448	3.65666
5.240960475	5.326057603	5.411154731	4.426974
1.061627623	1.126026095	1.190424567	1.1256565
5.339968268	5.477727916	5.615487564	6.7962375
2.499881478	2.577054226	2.654226973	2.7922725
1.16349341	1.22661556	1.289737711	0.88420525
3.115128519	3.205577085	3.29602565	4.8782925
2.956157532	3.046878864	3.137600196	2.94385
0.926898836	0.994092859	1.061286882	0.693924
2.506644181	2.587282705	2.667921229	2.002185
5.668102576	5.767092775	5.866082975	6.92388775
0.995697938	1.061136588	1.126575238	0.788857
0.876334925	0.943876429	1.011417933	0.5778105
1.298417743	1.365814999	1.433212255	1.058408
2.449118214	2.540140003	2.631161792	3.450846
0.881419586	0.952919851	1.024420116	0.736545
5.577674111	5.674325944	5.770977777	7.255941
0.713990574	0.806151704	0.898312833	0.80211725
0.696982488	0.775132825	0.853283162	0.6205545
4.764273126	4.830497372	4.896721618	3.852912
2.243491945	2.383882572	2.524273199	1.544585
2.717912989	2.812315447	2.906717905	4.3377945
7.049487074	7.307625628	7.565764183	6.0231195
1.012603125	1.085734757	1.15886639	1.0150125
3.917358228	3.998089334	4.078820439	3.0968535
5.057667361	5.147070793	5.236474224	4.236755
2.06412281	2.144643004	2.225163198	2.00949
4.173271492	4.264018823	4.354766155	4.03158
2.136837994	2.230988718	2.325139441	2.297281
4.210499533	4.278853197	4.34720686	4.818979
3.504857376	3.585181731	3.665506087	3.06436
0.737242943	0.815477349	0.893711756	0.909416
2.382480432	2.462015935	2.541551439	2.65269
2.464419737	2.550143639	2.635867541	2.36611725
2.268686187	2.341748365	2.414810543	3.08327275
2.557360035	2.677759317	2.798158598	2.97689
1.32404156	1.390949339	1.457857118	1.612837
0.550795129	0.644878385	0.738961641	0.808636
4.335099573	4.437671088	4.540242602	6.6157425
5.494900308	5.596056755	5.697213201	5.7235275
1.917220544	2.009170481	2.101120418	2.3272275
3.888041984	3.965953704	4.043865424	4.1699
0.888334451	0.96529327	1.042252089	0.75033
1.163354242	1.228491848	1.293629454	0.684072
0.903098601	0.975560109	1.048021617	0.74140375
2.364843548	2.46191908	2.558994612	2.8217435
1.854023307	1.948747817	2.043472326	2.05955825
4.208452581	4.304710851	4.400969121	5.4652
2.191921492	2.265212401	2.338503311	2.1780525
3.719785888	3.798746533	3.877707178	3.97176
4.42354725	4.492685844	4.561824437	4.619454
5.082714325	5.162931314	5.243148303	6.26096225
3.685584677	3.785794817	3.886004956	5.403515
0.987890649	1.05211461	1.116338571	1.05408
6.089188333	6.215930506	6.342672678	5.5956225
2.002915025	2.081233217	2.159551408	0.9831415
2.220017072	2.299215615	2.378414159	1.7619675
3.678584265	3.762228399	3.845872533	3.06436
3.16645212	3.256430922	3.346409725	3.08075
0.316723874	0.436535842	0.55634781	0.3816
2.427894521	2.509148589	2.590402658	2.940536
2.641777002	2.726187441	2.81059788	2.804205
5.187023001	5.278545229	5.370067456	4.236755
1.790695782	1.881839705	1.972983628	2.05955825
0.660239693	0.740041699	0.819843706	0.6205545
3.678456274	3.796771221	3.915086169	2.8359375
3.892715569	3.997566869	4.102418169	5.403515
1.968764488	2.043943006	2.119121524	0.9831415
2.587366514	2.698980238	2.810593963	2.1937305
0.751524891	0.82473635	0.89794781	0.65083975
0.753628301	0.826505254	0.899382207	0.8005875
0.837806219	0.918605931	0.999405644	0.7064925
5.235713476	5.31544947	5.395185465	3.69102825
3.655218929	3.737275178	3.819331427	3.92693
3.892539269	3.973510664	4.054482059	3.10154
2.494061843	2.567194704	2.640327565	2.6488745
5.79487717	5.929170259	6.063463347	9.636151
2.612177818	2.691328805	2.770479792	3.2354575
4.613213063	4.699805699	4.786398335	3.396523
0.878034909	0.949955812	1.021876715	0.736545
5.096388566	5.167859339	5.239330111	5.9710565
2.401733993	2.495119729	2.588505466	2.8217435
5.554779176	5.654977473	5.75517577	6.47353
4.735737565	4.823348328	4.91095909	4.6049625
5.057241716	5.139738745	5.222235774	6.26096225
0.795793523	0.876975907	0.958158291	0.836535
0.708624106	0.78464406	0.860664015	0.460458
0.681263264	0.759324657	0.83738605	0.84776
4.514037534	4.619311417	4.724585301	6.6157425
1.0234467	1.096130008	1.168813316	1.0150125
4.209940622	4.285532303	4.361123984	3.72386
4.812223739	4.903273094	4.994322449	4.894155
1.603468368	1.670209534	1.736950701	1.613302
2.471627763	2.562097555	2.652567348	3.450846
5.631845521	5.746201801	5.86055808	4.02024
4.587406047	4.669844574	4.752283101	4.88737
3.463803746	3.551484271	3.639164796	2.63796
5.198970607	5.287902827	5.376835047	3.748464
4.351376172	4.42250011	4.493624048	4.818979
3.915182101	4.03277458	4.15036706	3.399175
1.06813209	1.134790737	1.201449384	1.195928
4.26497812	4.346217287	4.427456453	4.3522515
3.854312979	3.93667476	4.019036541	3.28895
0.862483403	0.937441808	1.012400213	0.92873675
0.679963337	0.759335421	0.838707505	0.909416
2.01752409	2.084400201	2.151276312	1.594002
1.404561771	1.468508382	1.532454993	1.35301725
2.026427036	2.09713374	2.167840444	2.94618975
0.980206238	1.045299578	1.110392919	0.788857
2.717240762	2.833848121	2.95045548	2.97689
2.122910719	2.213039234	2.303167748	2.297281
4.041984561	4.128288735	4.214592909	3.0968535
1.270196272	1.337000585	1.403804897	1.058408
6.071542536	6.187933748	6.304324961	5.5956225
0.996769045	1.069153245	1.141537444	1.0150125
3.763682149	3.856061544	3.94844094	2.847873
3.865774577	3.943151358	4.020528138	3.56049
3.859187754	3.969459623	4.079731493	2.8359375
3.534240162	3.616021186	3.69780221	3.06436
1.693313721	1.820746606	1.948179491	1.458384
5.058641535	5.185536302	5.31243107	6.04121
5.207806311	5.326319802	5.444833294	7.37318475
2.470063359	2.56306482	2.656066281	2.8217435
3.350310361	3.435244334	3.520178307	2.88342375
4.970249559	5.0464857	5.122721841	4.80816
2.513265462	2.594955241	2.67664502	2.002185
4.066275867	4.145628269	4.224980671	4.3522515
0.907169049	0.97165947	1.036149891	0.8898505
0.741220445	0.820582246	0.899944047	0.888488
0.932521302	0.998854226	1.065187149	0.6998535
0.720300734	0.794555404	0.868810075	0.77365
1.958998359	2.049200447	2.139402536	2.3272275
4.701369848	4.773900688	4.846431527	5.4509
4.848750009	4.935376092	5.022002174	6.26096225
4.171630036	4.243324927	4.315019818	4.818979
4.159316014	4.244031037	4.32874606	3.7132625
2.128216024	2.19762795	2.267039877	2.80205
4.698685261	4.771280078	4.843874894	6.602008
0.903767727	0.96984689	1.035926054	0.693924
2.367442798	2.503532506	2.639622214	1.544585
2.522072351	2.59585762	2.669642889	2.6488745
2.23475694	2.308084342	2.381411743	1.95024275
4.090299033	4.166428509	4.242557985	3.72386
3.249981644	3.339398589	3.428815535	4.8782925
2.108275802	2.178667247	2.249058692	2.18141625
5.513130652	5.637002933	5.760875215	7.383418
4.384944406	4.470483776	4.556023145	3.2037025
4.61196882	4.683942178	4.755915537	5.31531
2.919485146	3.006719452	3.093953758	2.084462
4.624075204	4.695511957	4.76694871	3.852912
4.503211904	4.573284087	4.64335627	6.4424515
2.422484828	2.514916006	2.607347185	3.450846
0.75386358	0.830288812	0.906714045	0.60112
1.034548481	1.097855414	1.161162346	1.1256565
5.358252022	5.462218203	5.566184384	7.255941
2.8793791	2.991908948	3.104438795	3.14821
0.84730941	0.913604973	0.979900536	0.5778105
0.381226739	0.509677732	0.638128725	0.4413655
2.038687809	2.114119952	2.189552094	2.2395225
0.859428766	0.929738786	1.000048807	1.00279575
1.097086108	1.158731885	1.220377662	0.8706505
5.508879541	5.645658367	5.782437193	4.54852675
2.056931681	2.131398748	2.205865816	2.61278125
1.4549733	1.523716848	1.592460396	1.554238
1.106683796	1.174846854	1.243009913	1.0242245
1.805888389	1.874177041	1.942465693	2.10245
2.542604492	2.618253079	2.693901666	2.33396775
3.684156928	3.804087615	3.924018303	2.8359375
2.017530053	2.091468452	2.165406852	2.61278125
2.354455809	2.43205102	2.50964623	2.9839875
0.669732914	0.747165787	0.824598659	0.6205545
5.032411717	5.121332317	5.210252916	7.55419
4.586326124	4.673147259	4.759968394	4.6049625
0.493358474	0.645673602	0.797988731	0.933975
1.422706934	1.493362201	1.564017469	1.554238
1.138812839	1.273377197	1.407941555	0.5073525
0.348796273	0.46808845	0.587380627	0.3816
4.50370458	4.58680386	4.669903139	4.88737
3.886416657	3.968485831	4.050555005	3.97176
4.772762237	4.913566234	5.054370231	6.04121
4.61587251	4.690071049	4.764269587	5.31531
1.986156222	2.06280736	2.139458499	2.2395225
5.532836142	5.685733958	5.838631774	9.636151
4.511104078	4.592120298	4.673136518	3.70995525
5.169983882	5.284387847	5.398791812	5.7235275
0.749175065	0.824504535	0.899834005	0.60112
4.288875961	4.380325488	4.471775014	3.2037025
1.061918415	1.122678234	1.183438052	0.685069
0.881842597	0.95170794	1.021573283	0.74140375
2.480051175	2.55649734	2.632943505	2.7922725
3.973081662	4.059506018	4.145930375	3.61446875
5.397912606	5.543065286	5.688217965	4.54852675
2.424560858	2.496546276	2.568531694	3.3782265
2.327626171	2.435504625	2.543383078	2.4575625
5.162191729	5.251267347	5.340342965	4.557495
2.684462474	2.805834615	2.927206755	2.4739375
2.064272237	2.133766712	2.203261186	2.18141625
1.645662807	1.781504059	1.917345311	1.458384
3.79769924	3.883856222	3.970013204	4.71254
3.966333118	4.048048553	4.129763989	3.0968535
2.415197396	2.502448675	2.589699954	2.36611725
0.833641034	0.912212727	0.990784419	0.75033
1.567374711	1.635516495	1.703658278	1.613302
2.799030452	2.928440118	3.057849784	2.97689
5.279956246	5.389798749	5.499641252	7.255941
2.930745579	3.054379185	3.17801279	3.14821
1.076727593	1.148421582	1.220115572	1.440792
2.434852326	2.58352963	2.732206935	1.544585
3.878242851	3.983590647	4.088938443	5.403515
1.95087441	2.021657798	2.092441186	2.34312025
3.862437617	3.947536448	4.032635279	3.10154
5.399770819	5.531299523	5.662828227	7.383418
2.078239225	2.147146211	2.216053197	2.80205
5.178158384	5.311119038	5.444079693	6.7962375
3.182283508	3.275027323	3.367771138	3.08075
4.904870911	4.984057491	5.06324407	4.80816
1.072656933	1.150010944	1.227364954	1.3934655
0.760517247	0.831922754	0.903328261	0.65083975
4.15052606	4.228796472	4.307066883	3.72386
3.347487249	3.456143419	3.564799589	3.65666
4.571710878	4.759564917	4.947418956	5.728645
1.113628138	1.175480262	1.237332387	0.88420525
2.502774137	2.577097603	2.651421069	2.167905
3.946540433	4.028217343	4.109894253	3.97176
3.100638674	3.223335326	3.346031978	3.14821
4.102080749	4.198728685	4.29537662	3.577275
1.067473166	1.135165229	1.202857293	1.0242245
4.172044743	4.288914865	4.405784987	2.23237
4.857011292	4.981597814	5.106184337	7.37318475
3.64538837	3.727901533	3.810414696	3.92693
5.339013927	5.43137193	5.523729932	4.369155
1.874136876	1.953630511	2.033124146	1.471995
4.586156363	4.680389463	4.774622563	4.03158
0.812956413	0.886038955	0.959121497	0.92873675
4.907598529	5.060357089	5.213115649	3.86463
2.004154315	2.077514717	2.15087512	2.61278125
4.650758147	4.741059868	4.831361588	6.26096225
4.366308569	4.456801842	4.547295116	4.6049625
0.881987615	0.957904093	1.03382057	1.087968
3.762220645	3.842553084	3.922885524	3.28895
5.144401444	5.235641243	5.326881043	4.096359
2.018310546	2.089835115	2.161359684	0.9831415
0.849714851	0.93281365	1.01591245	1.37141675
0.674177374	0.751737405	0.829297436	0.909416
4.097236194	4.182880063	4.268523932	3.7132625
5.286924055	5.408284839	5.529645623	7.07805
0.898758844	0.964501527	1.030244211	0.6998535
0.958280164	1.030223775	1.102167385	1.0150125
5.07763346	5.18630409	5.29497472	7.255941
4.753400307	4.852483022	4.951565737	3.748464
4.453226546	4.522649239	4.592071931	4.92339525
2.344957578	2.439074721	2.533191865	3.450846
3.433278976	3.518338616	3.603398257	2.63796
5.15226047	5.281767879	5.411275289	7.383418
4.836604559	4.926280064	5.015955568	7.55419
5.006711408	5.19468379	5.382656172	5.728645
0.6923991	0.766480718	0.840562336	0.77365
0.669241973	0.745132155	0.821022336	0.84776
4.27959036	4.367433772	4.455277184	3.396523
1.063854779	1.124367239	1.184879699	0.8706505
0.905420241	0.968233883	1.031047525	1.10227475
2.56944219	2.771367266	2.973292341	1.1485625
0.913031869	0.975764743	1.038497617	0.911369
3.230851907	3.323708254	3.416564601	3.934285
4.486946218	4.566384511	4.645822804	4.18073425
5.911414827	6.036511453	6.161608079	5.5956225
4.109067364	4.189334653	4.269601942	4.1699
2.439988089	2.509388564	2.578789039	3.3782265
4.728682221	4.800221056	4.871759892	6.2289875
4.302597289	4.400586012	4.498574736	3.750435
3.951817162	4.036212402	4.120607642	3.10154
5.265881833	5.415759313	5.565636792	9.636151
2.292107679	2.359173728	2.426239777	3.08327275
2.093739203	2.171066125	2.248393047	3.3672375
0.324477597	0.441739119	0.55900064	0.3816
2.213314827	2.280250378	2.347185928	2.1780525
2.94988111	3.077650562	3.205420014	2.97689
4.795649925	4.87706582	4.958481715	4.18073425
2.494650252	2.578214774	2.661779296	2.36611725
5.744424347	5.898846954	6.053269562	9.636151
4.587499663	4.667277962	4.747056261	4.88737
4.973148857	5.05221076	5.131272663	5.4930285
4.346029883	4.416760923	4.487491962	4.818979
2.999457111	3.084424838	3.169392565	2.084462
3.911419285	4.020995038	4.130570792	2.23237
0.760636163	0.881696571	1.002756979	1.184448
5.160569817	5.262538291	5.364506764	3.748464
3.250377665	3.343636226	3.436894787	3.08075
0.990279462	1.053509824	1.116740185	1.281974
3.59852849	3.685325249	3.772122008	3.72897
4.56072742	4.635393484	4.710059547	4.87526175
2.144592048	2.211018674	2.277445299	2.80205
2.416939891	2.522010289	2.627080686	2.4575625
2.822571189	2.945107315	3.067643441	2.97689
2.260811246	2.330331934	2.399852622	1.95024275
2.102586367	2.172737111	2.242887856	2.94618975
3.962010563	4.058945796	4.155881028	2.847873
0.337655169	0.478696163	0.619737158	0.4413655
0.868228193	0.944929129	1.021630064	0.74140375
0.714361744	0.801098956	0.887836168	0.888488
3.064462132	3.201598727	3.338735323	3.73842
4.448837961	4.548118084	4.647398207	4.305525
0.40719665	0.543464875	0.6797331	0.61392375
1.515056889	1.595342489	1.67562809	2.0187495
1.018987191	1.083789836	1.148592481	1.1256565
0.922177608	0.987273414	1.05236922	0.911369
3.911661811	3.992430189	4.073198568	3.10154
0.8854859	0.951990402	1.018494905	0.8898505
5.602928934	5.750457541	5.897986149	4.54852675
1.134679066	1.261775565	1.388872065	0.5073525
3.268182337	3.361227624	3.454272911	2.8513
5.589108081	5.722453995	5.855799909	7.383418
4.792343167	4.86545552	4.938567874	3.852912
0.825081366	0.904567023	0.98405268	0.92873675
5.310348671	5.398329114	5.486309558	5.89905
0.509971679	0.612900872	0.715830064	0.808636
2.486321726	2.628399469	2.770477212	1.544585
5.345131835	5.463120023	5.581108212	5.7235275
4.421211864	4.511170299	4.601128734	4.03158
3.216712416	3.310847378	3.404982341	2.94385
1.03485891	1.103365247	1.171871584	1.195928
2.150150925	2.219818477	2.289486029	2.003232
0.843648778	0.919303389	0.994957999	0.736545
4.63981423	4.727643989	4.815473747	3.70995525
5.407273368	5.49754904	5.587824713	4.369155
0.795686408	0.882374159	0.96906191	0.7064925
1.057529891	1.12099635	1.184462809	0.685069
3.507108913	3.59398128	3.680853647	2.88342375
2.31663111	2.391698831	2.466766553	1.7619675
0.688575587	0.767017327	0.845459068	0.460458
5.024570342	5.117422242	5.210274142	6.26096225
5.131832513	5.262378065	5.392923617	4.759034
2.416601285	2.496928153	2.577255021	2.08894275
4.15287294	4.237577099	4.322281258	3.7132625
4.638961573	4.710607548	4.782253523	6.2289875
4.606165868	4.678124165	4.750082462	5.4509
0.931028595	0.994106779	1.057184963	0.99999975
3.770857022	3.868805237	3.966753452	5.403515
2.976372783	3.065284374	3.154195966	2.084462
5.007932504	5.126162463	5.244392421	7.37318475
1.100712991	1.172131224	1.243549457	1.440792
0.642612893	0.721787367	0.80096184	0.854231
2.009896137	2.081871203	2.153846269	2.34312025
5.141799887	5.320931507	5.500063126	7.9954425
5.238848304	5.363877463	5.488906622	7.383418
1.119911729	1.186087202	1.252262675	1.0242245
2.444671429	2.53960591	2.634540391	2.8217435
3.897067109	3.986053154	4.075039199	3.61446875
1.650852071	1.782618432	1.914384793	1.458384
0.324597765	0.451391963	0.578186161	0.4413655
2.092961047	2.16751546	2.242069873	2.94618975
2.249832563	2.323908769	2.397984975	2.1780525
4.13355517	4.203944585	4.274334	4.818979
5.12634782	5.231493593	5.336639367	7.255941
1.133755183	1.263722388	1.393689593	0.5073525
3.910918192	3.988369193	4.065820195	4.1699
2.483066558	2.559088394	2.635110231	3.3782265
4.422371598	4.515559994	4.608748389	4.684573
2.964755174	3.051965704	3.139176234	2.424458
4.436240151	4.505412335	4.574584518	6.4424515
1.292246169	1.3573146	1.422383031	1.058408
4.757804874	4.838208201	4.918611527	5.4930285
5.69169691	5.81690216	5.94210741	5.5956225
4.344718582	4.498699623	4.652680664	3.86463
4.653993575	4.800555619	4.947117664	6.04121
2.31526865	2.387163082	2.459057515	2.68656
1.080056385	1.155840911	1.231625437	1.3934655
4.065975888	4.147403016	4.228830144	4.3958025
0.969620789	1.032271226	1.094921663	0.788857
2.104189859	2.18446363	2.264737401	2.00949
1.865744436	1.962084588	2.05842474	2.05955825
2.521930658	2.608312539	2.69469442	2.36611725
5.368644359	5.513770183	5.658896007	9.636151
2.655442799	2.736918592	2.818394386	3.2354575
3.665569567	3.745791208	3.826012849	4.71254
0.834619184	0.899852309	0.965085434	0.5778105
4.492889623	4.56647702	4.640064416	5.31531
4.846644019	4.970962276	5.095280532	7.07805
0.7225334	0.799985469	0.877437537	0.888488
0.670270491	0.747612189	0.824953887	0.909416
3.672202345	3.755562586	3.838922826	3.92703
4.793116129	4.872048969	4.950981809	4.80816
4.39025743	4.472299096	4.554340762	3.70995525
5.244089601	5.338732945	5.433376289	4.407572
1.985192344	2.063416766	2.141641188	1.471995
2.28256135	2.362047488	2.441533627	1.7619675
0.741322514	0.812079844	0.882837173	0.65083975
0.973994051	1.045104817	1.116215584	1.158144
4.360856187	4.45222304	4.543589892	4.305525
3.90819161	3.995212086	4.082232562	3.61446875
4.497442464	4.687208208	4.876973952	5.728645
4.777732695	4.923311564	5.068890434	6.04121
5.063504552	5.143478571	5.223452589	4.745125
0.911580104	0.976496326	1.041412549	0.99999975
5.534028871	5.660910023	5.787791176	4.02024
0.709916711	0.821470915	0.933025119	1.184448
2.46115	2.535839287	2.610528573	2.33396775
5.103359434	5.188584349	5.273809264	5.4930285
4.072247311	4.168513911	4.26478051	3.750435
1.834688076	1.92607034	2.017452603	2.05955825
5.645108651	5.750217961	5.855327271	6.47353
2.500428211	2.575405937	2.650383663	2.7922725
2.116543445	2.206119269	2.295695093	2.297281
4.371021791	4.463997568	4.556973345	3.2037025
0.280667016	0.4130843	0.545501585	0.4413655
5.233783956	5.307527308	5.38127066	5.9710565
2.953587136	3.0413331	3.129079064	3.934285
2.849949481	2.934148316	3.018347151	2.424458
0.949153363	1.013372102	1.07759084	0.788857
4.573273454	4.645797814	4.718322173	4.619454
2.996599448	3.127948055	3.259296662	3.73842
2.764337467	2.875344945	2.986352423	3.14821
5.403457422	5.486632074	5.569806726	4.426974
2.042164106	2.112905066	2.183646025	2.94618975
1.990344283	2.064070569	2.137796855	2.2395225
0.736220671	0.808919477	0.881618282	0.65083975
1.878063785	1.946038494	2.014013203	1.667582
0.662235752	0.739762731	0.817289711	0.84776
2.223858765	2.293857611	2.363856457	1.95024275
2.379946583	2.460533771	2.54112096	2.940536
0.842867596	0.926897618	1.01092764	1.37141675
0.889931819	0.955137112	1.020342405	0.8898505
3.67548168	3.753599997	3.831718315	3.28895
3.337914461	3.419252982	3.500591504	3.72897
6.028206326	6.154555029	6.280903732	4.54852675
4.632418543	4.718202109	4.803985675	4.88737
0.926889854	0.990749456	1.054609059	0.911369
4.988603585	5.061134298	5.133665011	6.2289875
5.258524094	5.398758584	5.538993075	6.7962375
2.307206314	2.379492206	2.451778099	3.25389425
5.374823871	5.452687512	5.530551153	3.606863
1.122071894	1.186060125	1.250048356	0.684072
1.018558195	1.081242397	1.143926598	1.1256565
4.499591217	4.570795966	4.642000716	4.46926975
2.960808434	3.047953739	3.135099044	3.08075
5.167572053	5.250487555	5.333403057	4.80816
0.275258731	0.394727987	0.514197244	0.3816
4.952290188	5.021608095	5.090926002	6.602008
1.091005106	1.165201326	1.239397547	1.3934655
0.829576934	0.906458744	0.983340553	0.75033
5.158525035	5.254560921	5.350596807	4.096359
5.287273113	5.382288469	5.477303825	4.236755
2.435911487	2.512139898	2.58836831	2.33396775
2.66658387	2.761923739	2.857263609	4.3377945
2.22719486	2.369858437	2.512522015	1.544585
4.369438681	4.471194295	4.572949908	5.4652
2.017190249	2.097932218	2.178674187	2.00949
4.633270026	4.71850887	4.803747713	3.396523
4.337983507	4.428963445	4.519943383	3.2037025
1.181014405	1.241696818	1.30237923	1.032075
2.534347283	2.616488108	2.698628933	2.9517795
4.448194814	4.557613599	4.667032385	6.6157425
3.490426428	3.572392665	3.654358901	3.06436
2.370112436	2.4441616	2.518210763	3.3782265
4.582400588	4.770322049	4.958243511	5.728645
5.449471187	5.530904486	5.612337784	3.69102825
5.461355562	5.544053713	5.626751865	7.55419
1.031736313	1.092962964	1.154189614	1.1256565
2.958677467	3.050731679	3.142785891	3.08075
0.898725586	0.972856505	1.046987425	1.087968
2.113325794	2.190333256	2.267340719	3.3672375
6.274915981	6.40198309	6.529050199	5.5956225
0.355588593	0.483576061	0.611563529	0.4413655
4.854306475	4.929307885	5.004309296	5.541406
0.855928354	0.92013822	0.984348086	0.5778105
1.020046136	1.08159651	1.143146885	0.8780595
4.749901588	4.844555218	4.939208849	3.7383525
5.58289136	5.709130153	5.835368945	4.02024
1.774631038	1.842334326	1.910037614	2.10245
2.757464097	2.872362567	2.987261038	3.14821
1.135951528	1.196503001	1.257054473	0.88420525
5.235871516	5.320084333	5.40429715	6.26096225
4.849105779	4.94084716	5.032588541	4.894155
3.889675553	3.96554331	4.041411068	3.56049
4.821569391	4.966166511	5.110763631	6.04121
0.366294207	0.482213973	0.598133739	0.3816
2.348711851	2.427013799	2.505315746	2.65269
1.979216308	2.056385331	2.133554354	0.9831415
2.064398215	2.133581048	2.202763881	2.80205
4.625421782	4.692859581	4.760297379	4.92339525
5.395153347	5.51388904	5.632624734	4.759034
0.875562165	0.94495167	1.014341174	0.74140375
5.440770546	5.532219373	5.6236682	3.748464
2.314919822	2.394603004	2.474286186	2.08894275
4.180446635	4.258794126	4.337141617	4.3522515
1.677820696	1.805244758	1.932668819	1.458384
5.783613963	5.880418558	5.977223153	4.407572
2.220060371	2.2921738	2.364287229	2.698965
2.968313159	3.059692433	3.151071708	2.8513
5.964592315	6.076108919	6.187625523	3.919887
3.804152486	3.882685963	3.96121944	3.97176
2.609262306	2.730263803	2.851265299	2.97689
1.093980618	1.16006756	1.226154503	1.0242245
2.137808147	2.211478239	2.285148331	2.087358
1.529313499	1.60901229	1.688711081	2.0187495
1.010032453	1.07063377	1.131235088	1.1414475
4.782551574	4.855146447	4.92774132	5.31531
3.035578608	3.122310483	3.209042358	2.8513
4.662051037	4.829672228	4.997293419	3.86463
1.94743703	2.018694868	2.089952707	1.667582
1.755055738	1.88733167	2.019607603	1.458384
1.178913076	1.245079299	1.311245521	0.684072
0.991829129	1.056155855	1.12048258	1.05408
3.634814291	3.750852939	3.866891588	2.8359375
7.097393373	7.383961773	7.670530174	6.0231195
3.685331978	3.769492739	3.853653501	3.92703
1.307443178	1.373643789	1.439844399	1.058408
3.97874197	4.068429212	4.158116454	3.61446875
3.938962913	4.023516458	4.108070003	3.0968535
2.071757405	2.149381468	2.227005532	2.2395225
3.837270197	3.915895545	3.994520894	3.56049
1.102060303	1.175647949	1.249235595	1.440792
1.176397682	1.239941639	1.303485596	0.88420525
4.486292094	4.55820453	4.630116967	4.619454
0.877639618	0.945543904	1.01344819	0.5778105
2.894647403	3.031474606	3.168301809	3.73842
2.26419201	2.337092135	2.409992261	2.1780525
1.042113643	1.105796392	1.169479141	1.1414475
1.929042726	2.026074451	2.123106176	2.05955825
1.993822146	2.087555995	2.181289844	2.3272275
0.899006168	0.971725852	1.044445536	0.74140375
1.008558514	1.072541396	1.136524277	0.570645
5.185251048	5.255853966	5.326456884	5.9710565
2.410250394	2.487436459	2.564622525	2.08894275
4.98826467	5.084873895	5.18148312	5.57496
0.703569873	0.797419038	0.891268203	0.80211725
2.297659509	2.376293015	2.454926522	1.7619675
4.856038028	4.924899333	4.993760638	3.68812575
1.064010562	1.143900094	1.223789626	0.9047195
1.047013802	1.110432783	1.173851765	1.281974
0.695276701	0.774124104	0.852971507	0.6205545
2.101760411	2.17120153	2.240642649	1.594002
3.133161019	3.222936782	3.312712544	4.8782925
2.939438595	3.023613736	3.107788877	2.424458
0.739109578	0.814940314	0.89077105	0.77365
4.42336663	4.494880778	4.566394925	4.46926975
2.514315513	2.597435162	2.68055481	2.36611725
4.732101401	4.825114368	4.918127335	4.684573
5.430818477	5.582401496	5.733984515	6.7962375
2.879902678	2.985898066	3.091893453	4.05916
2.161458304	2.231355547	2.301252791	2.80205
0.34830449	0.477855715	0.607406941	0.4413655
1.052772501	1.117206461	1.18164042	0.8780595
3.745538178	3.827027495	3.908516812	3.97176
4.811715566	4.885797221	4.959878876	5.541406
2.22048755	2.314205941	2.407924331	2.297281
5.861933473	5.966975297	6.072017122	3.919887
4.788860503	4.875303828	4.961747152	4.6049625
4.064533182	4.142962182	4.221391181	3.72386
4.819893309	5.033857062	5.247820815	5.728645
0.743540349	0.818859718	0.894179087	0.460458
4.097817562	4.181912083	4.266006605	4.3958025
2.507676723	2.585653201	2.663629678	2.167905
0.754567854	0.838728537	0.92288922	0.836535
5.377985482	5.457213195	5.536440909	3.69102825
2.389389571	2.464352843	2.539316115	3.3782265
5.551660985	5.641022841	5.730384696	4.369155
1.560866827	1.64130287	1.721738913	2.0187495
4.816942859	4.882957766	4.948972672	3.852912
2.043492805	2.114056023	2.184619241	1.594002
1.919664429	2.00837202	2.09707961	2.3272275
2.91695665	3.004682924	3.092409198	3.934285
4.660327729	4.725443665	4.790559601	6.4424515
1.624997147	1.695409917	1.765822687	1.613302
5.982707665	6.109895382	6.237083099	4.54852675
2.070184326	2.153103185	2.236022045	2.00949
2.209474566	2.286734792	2.363995018	1.7619675
1.462080675	1.529198009	1.596315343	1.35301725
2.321717528	2.413332479	2.50494743	2.8217435
3.873696902	3.974837575	4.075978248	5.403515
1.209649466	1.273617255	1.337585044	1.032075
1.490759167	1.560496907	1.630234647	1.554238
1.163002601	1.228290529	1.293578458	0.684072
0.832389832	0.909855007	0.987320182	0.92873675
1.049338646	1.114798341	1.180258036	1.1256565
0.991874169	1.056589605	1.121305041	0.570645
2.492857381	2.572583474	2.652309567	2.7922725
0.716444708	0.800237142	0.884029575	0.888488
2.386663778	2.467040123	2.547416468	2.9839875
3.973537291	4.050278539	4.127019786	4.1699
2.464691182	2.553192124	2.641693066	2.36611725
1.293849776	1.362096353	1.430342929	1.058408
2.30712705	2.384879269	2.462631488	3.25389425
2.261221274	2.33432033	2.407419386	3.08327275
0.715785016	0.831500155	0.947215293	1.184448
0.364398237	0.494879298	0.62536036	0.61392375
2.502617917	2.586070419	2.669522921	2.002185
0.67332581	0.771108887	0.868891964	0.80211725
0.670316376	0.750234519	0.830152661	0.6205545
1.047776871	1.124356169	1.200935467	0.9047195
2.823394704	2.908164053	2.992933402	2.424458
5.020598291	5.095425807	5.170253322	4.745125
0.714571791	0.792156842	0.869741893	0.77365
4.104349615	4.179450959	4.254552304	4.3522515
3.807202775	3.916172286	4.025141797	2.23237
4.111262019	4.185765035	4.260268051	3.72386
3.125632475	3.212975878	3.30031928	4.8782925
0.792741939	0.876667535	0.960593131	0.7064925
0.85817413	0.9268848	0.99559547	0.5778105
2.930000952	3.016550215	3.103099477	2.8513
5.960728887	6.076212591	6.191696294	7.383418
4.027942562	4.121811174	4.215679786	3.750435
4.439640417	4.541403545	4.643166672	6.6157425
4.562040499	4.735994643	4.909948787	5.728645
4.823175685	4.911053633	4.99893158	4.894155
4.490491243	4.558219183	4.625947123	4.87526175
2.531618694	2.64101037	2.750402047	2.566245
1.71279545	1.844406718	1.976017987	1.458384
1.491715875	1.563576903	1.635437931	1.554238
1.252368269	1.383173145	1.513978021	0.5073525
2.102595883	2.174940402	2.247284921	2.18141625
4.867507632	4.958580345	5.049653058	4.894155
1.901145447	1.974848722	2.048551997	1.667582
2.442905725	2.534423727	2.62594173	3.450846
4.878652732	4.948419999	5.018187266	3.852912
2.225281148	2.300240473	2.375199798	1.95024275
1.131779303	1.192475133	1.253170962	0.8706505
4.455932593	4.552729528	4.649526462	5.4652
1.060057718	1.139448361	1.218839003	0.9047195
5.034902744	5.112518337	5.190133931	4.745125
4.304600593	4.373834732	4.443068872	4.818979
4.421304899	4.517782344	4.614259789	4.305525
2.471974785	2.548806628	2.62563847	2.6488745
4.784842662	4.874386666	4.96393067	4.6049625
5.186648326	5.279209888	5.37177145	4.096359
0.699833795	0.77420812	0.848582446	0.6205545
5.412429005	5.500412788	5.58839657	4.426974
4.790527896	4.883364217	4.976200537	3.7383525
5.547735318	5.633129814	5.71852431	4.557495
3.543937404	3.62434756	3.704757716	3.06436
6.014169407	6.149211881	6.284254355	4.54852675
2.017712536	2.097098821	2.176485105	2.2395225
3.803121317	3.882655947	3.962190577	3.10154
2.259189611	2.332745636	2.40630166	2.68656
2.065081479	2.141425317	2.217769155	2.94618975
2.609107575	2.69566644	2.782225305	2.804205
5.664679703	5.782923003	5.901166303	7.37318475
3.969154153	4.059593468	4.150032782	3.61446875
7.288702286	7.539483769	7.790265252	6.0231195
1.005649591	1.066637725	1.127625859	0.570645
1.123885243	1.189312129	1.254739015	1.0242245
0.760878308	0.833699207	0.906520107	0.60112
4.630211395	4.717817352	4.805423308	3.396523
1.948163729	2.027053328	2.105942928	1.471995
4.399208117	4.49274614	4.586284163	4.03158
0.87817091	0.942253144	1.006335378	0.5778105
4.601286717	4.685452731	4.769618745	4.88737
1.043071133	1.10391667	1.164762208	1.281974
2.020135522	2.101075279	2.182015036	0.9831415
0.700436326	0.789111463	0.877786599	0.80211725
2.731441887	2.823497136	2.915552386	4.3377945
0.778557429	0.854609113	0.930660797	0.836535
3.040300077	3.126892675	3.213485273	2.8513
2.571644467	2.653414611	2.735184755	3.2354575
1.565749736	1.650896912	1.736044088	2.0187495
2.278276041	2.353480295	2.42868455	3.08327275
5.075747367	5.158664727	5.241582088	5.4930285
6.376879291	6.500105471	6.62333165	5.5956225
4.836419362	4.912705427	4.988991491	5.541406
2.896576405	2.985808463	3.075040521	2.084462
2.234885306	2.315255595	2.395625885	1.7619675
5.893327901	5.99789099	6.10245408	6.92388775
3.384552199	3.472426444	3.56030069	2.63796
5.222681466	5.341849348	5.46101723	4.759034
4.931525059	5.002910741	5.074296423	5.12195825
0.935959596	1.001128307	1.066297018	1.10227475
4.836432993	4.978057651	5.119682309	3.86463
4.337536918	4.425883966	4.514231013	4.21449025
2.105252506	2.179640404	2.254028302	0.9831415
3.923069623	4.014846815	4.106624006	3.61446875
0.916042961	0.982167006	1.048291051	0.8898505
5.036022929	5.11308508	5.19014723	4.80816
1.49480363	1.563788371	1.632773112	1.554238
3.160289301	3.251458718	3.342628135	2.8513
1.447621577	1.513870043	1.58011851	1.35301725
3.924289545	4.018718707	4.113147869	3.577275
1.349275995	1.4745463	1.599816605	0.5073525
3.458393135	3.543439328	3.62848552	3.72897
4.01807463	4.134961528	4.251848426	2.23237
5.524447479	5.62726654	5.730085602	5.7235275
3.273031949	3.413257893	3.553483837	3.73842
0.383009109	0.508603926	0.634198743	0.61392375
1.831280704	1.898140678	1.965000652	2.10245
4.115010443	4.186576274	4.258142105	3.814857
0.719185984	0.801419908	0.883653832	0.836535
3.914764893	4.037047831	4.159330769	2.8359375
2.315049246	2.405033831	2.495018416	3.450846
2.485415475	2.559580472	2.633745469	2.65269
4.484967443	4.557702246	4.630437049	4.87526175
0.92816243	1.002251662	1.076340894	1.158144
5.237443407	5.312060184	5.386676962	3.606863
5.075743874	5.16013356	5.244523246	6.26096225
0.818006938	0.890909143	0.963811347	0.736545
2.249143637	2.316881768	2.384619899	2.68656
4.608880125	4.714967375	4.821054625	6.6157425
6.163274067	6.280248012	6.397221957	5.5956225
3.124271982	3.216529694	3.308787407	2.94385
1.322505291	1.389944392	1.457383494	1.612837
2.233721371	2.302997678	2.372273986	2.3734325
1.042890853	1.112861563	1.182832274	1.0242245
0.922470069	0.997115524	1.071760979	1.0150125
0.994917599	1.063342675	1.131767751	1.195928
0.710396739	0.786376202	0.862355665	0.77365
2.614098036	2.754003792	2.893909548	1.544585
5.418808056	5.500403644	5.581999232	5.89905
4.677858686	4.767862663	4.85786664	4.6049625
3.835172227	3.915321594	3.995470961	3.10154
0.792766475	0.879237225	0.965707974	1.37141675
0.873178414	0.941316531	1.009454648	0.693924
2.787428158	2.903449898	3.019471637	2.4739375
0.791016134	0.867099715	0.943183297	0.92873675
4.631859736	4.700069166	4.768278597	6.4424515
0.893465006	0.961905312	1.030345618	0.6998535
4.48208392	4.583011082	4.683938244	5.4652
0.94655119	1.011633314	1.076715437	0.911369
2.505768043	2.57807715	2.650386257	2.167905
2.03445291	2.10228663	2.170120351	2.34312025
1.039687546	1.118868994	1.198050443	0.9047195
2.537015775	2.615614244	2.694212713	2.7922725
0.954610926	1.021384968	1.08815901	0.99999975
1.21210885	1.275417141	1.338725432	1.032075
0.732399625	0.81068726	0.888974895	0.77365
4.547162618	4.618194779	4.68922694	4.87526175
4.112841814	4.18898478	4.265127747	3.72386
2.029809942	2.105579378	2.181348814	0.9831415
2.596070929	2.708774124	2.821477318	2.1937305
2.12063728	2.192123596	2.263609913	2.003232
2.181233127	2.259752572	2.338272018	3.3672375
2.199149675	2.271686126	2.344222577	2.087358
4.9119108	4.9833304	5.054749999	5.4509
4.959458521	5.033879452	5.108300384	5.12195825
5.634068494	5.737512762	5.84095703	7.255941
2.336065555	2.412566467	2.489067378	3.25389425
2.542609885	2.62507579	2.707541694	2.002185
0.73417046	0.81213339	0.89009632	0.460458
2.288882174	2.362541291	2.436200408	2.698965
0.920954197	0.989283275	1.057612354	0.693924
4.693304551	4.767169776	4.841035	5.31531
0.347152548	0.470695915	0.594239282	0.3816
5.18698643	5.273608562	5.360230693	4.096359
0.981763793	1.047039076	1.112314359	1.05408
4.968511826	5.045064846	5.121617867	4.745125
0.99082155	1.05690629	1.122991029	0.788857
4.768762138	4.854929666	4.941097195	4.6049625
0.349760288	0.483630374	0.617500461	0.4413655
4.858067285	4.929050584	5.000033882	3.68812575
5.314021871	5.402088761	5.490155651	4.426974
7.574643756	7.837198342	8.099752927	6.0231195
3.423937175	3.504025626	3.584114076	3.72897
4.657114035	4.738166449	4.819218862	3.70995525
0.949397334	1.017585326	1.085773318	0.6998535
2.063109311	2.131934524	2.200759738	1.594002
1.033177298	1.097599715	1.162022131	1.1414475
1.221904237	1.346903237	1.471902237	0.5073525
2.445515627	2.519000226	2.592484826	3.3782265
0.725536732	0.807336771	0.889136809	0.909416
4.838616859	4.914321308	4.990025756	4.18073425
6.370561167	6.531329415	6.692097662	6.57830625
0.894255818	0.968034693	1.041813567	1.00279575
0.784825886	0.85964139	0.934456894	0.8005875
2.251324157	2.325425792	2.399527426	1.95024275
4.118214665	4.190800498	4.263386331	3.814857
2.293418171	2.393899826	2.49438148	2.4575625
0.781619404	0.863661181	0.945702957	0.836535
3.042756814	3.126904257	3.211051699	3.08075
1.128717856	1.197225913	1.265733971	1.0242245
2.927082633	3.011174222	3.095265811	2.424458
5.308427818	5.389898995	5.471370171	3.69102825
3.888895004	3.984542566	4.080190127	5.403515
3.978218238	4.056253127	4.134288015	4.1699
6.271067078	6.443832346	6.616597613	4.28094
5.547558944	5.664475796	5.781392648	7.37318475
0.450002426	0.571265203	0.69252798	0.61392375
2.516533415	2.598750007	2.6809666	2.9517795
2.310305062	2.395294693	2.480284325	2.08894275
4.48342009	4.564901018	4.646381945	3.396523
5.134597093	5.221416539	5.308235984	4.426974
1.242656627	1.312889081	1.383121535	1.612837
4.517073514	4.586523205	4.655972895	4.46926975
1.375660868	1.445866677	1.516072485	1.35301725
2.034760164	2.110567351	2.186374538	2.18141625
1.728637628	1.804678646	1.880719663	2.267006
2.165404026	2.243785875	2.322167724	1.95024275
1.025550462	1.095607276	1.16566409	1.0150125
2.401563821	2.479170123	2.556776424	2.6488745
5.53287451	5.637576772	5.742279035	6.92388775
1.917865041	2.001190414	2.084515787	1.471995
5.303256033	5.388662699	5.474069364	4.557495
4.119419578	4.196593999	4.273768419	4.1699
1.180037969	1.243266791	1.306495614	1.032075
3.79941373	3.906736967	4.014060203	2.23237
1.711886685	1.786019788	1.86015289	2.10245
2.153976228	2.257623088	2.361269947	2.4575625
5.040278903	5.118472388	5.196665874	4.80816
3.927928323	4.007812391	4.087696459	3.10154
0.656197181	0.733365519	0.810533858	0.854231
4.599813568	4.683293321	4.766773074	4.6049625
4.392085742	4.481974395	4.571863047	4.03158
1.892196583	1.972575407	2.052954231	2.2395225
5.131855244	5.218732806	5.305610368	4.236755
2.189698204	2.266018098	2.342337992	2.68656
1.281273292	1.348677739	1.416082185	1.058408
2.563913617	2.65331181	2.742710002	2.804205
5.675170201	5.817415263	5.959660324	9.636151
4.320782309	4.401510223	4.482238138	4.21449025
2.335294253	2.418178487	2.50106272	2.9839875
0.945894414	1.010129968	1.074365522	0.6998535
5.04884475	5.123506831	5.198168912	5.9710565
3.855788168	3.936236301	4.016684435	4.71254
2.028738679	2.114152338	2.199565997	2.00949
2.897486356	3.005613415	3.113740474	3.14821
2.11087328	2.193239963	2.275606647	3.3672375
5.074230872	5.244936429	5.415641987	7.9954425
0.94316038	1.006046598	1.068932817	0.99999975
1.036130008	1.164922706	1.293715403	0.5073525
2.186138088	2.262413453	2.338688818	3.08327275
2.322329786	2.405587177	2.488844567	2.940536
4.237216656	4.312389195	4.387561733	3.72386
0.712763409	0.783992209	0.855221008	0.460458
1.712381032	1.809527762	1.906674492	2.05955825
1.950466349	2.028109724	2.105753099	2.94618975
5.533929422	5.65639884	5.778868258	7.383418
4.300881575	4.485922534	4.670963493	5.728645
0.843370831	0.919941557	0.996512284	0.7064925
1.422332517	1.508029819	1.59372712	2.0187495
4.369781456	4.472001951	4.574222447	6.6157425
1.096651059	1.162943221	1.229235383	0.684072
2.120524457	2.202161723	2.283798989	2.00949
2.110135837	2.177502417	2.244868997	1.594002
3.354420937	3.438383278	3.522345619	3.72897
1.086138307	1.153081164	1.220024021	1.195928
2.226937619	2.2976856	2.368433582	2.087358
1.107129896	1.185599681	1.264069466	0.9047195
5.16869472	5.277147818	5.385600916	7.07805
3.503783369	3.585936525	3.668089682	3.06436
3.907704408	3.986178845	4.064653281	3.97176
5.319919581	5.410406486	5.500893391	4.096359
2.991556382	3.081732392	3.171908402	3.934285
2.640188286	2.751107788	2.86202729	2.566245
4.381139741	4.465804286	4.55046883	4.21449025
2.250669534	2.320357573	2.390045612	2.1780525
4.60035028	4.685404043	4.770457806	3.396523
5.517730733	5.594578287	5.671425842	3.606863
2.44271366	2.514692763	2.586671865	3.3782265
0.899906741	0.971574807	1.043242874	0.74140375
0.754012762	0.832495689	0.910978615	0.909416
0.359267566	0.481445012	0.603622458	0.61392375
5.513339018	5.599296735	5.685254453	4.426974
2.551422947	2.632761005	2.714099062	2.002185
0.936436726	1.003228112	1.070019497	0.693924
2.604728224	2.717581664	2.830435104	2.1937305
5.584188023	5.665543053	5.746898083	3.69102825
0.812529397	0.884973887	0.957418376	0.65083975
4.610232179	4.679205533	4.748178887	4.46926975
1.677431258	1.747044875	1.816658491	1.613302
5.738063096	5.85274528	5.967427464	7.37318475
6.01569126	6.128696839	6.241702419	3.919887
2.512462446	2.599296547	2.686130648	2.36611725
1.390672612	1.458473317	1.526274021	1.612837
5.023576486	5.112719647	5.201862807	4.894155
0.974447011	1.039976954	1.105506897	0.99999975
0.867828202	0.936090058	1.004351914	1.238144
4.030127581	4.122921904	4.215716227	3.577275
4.018562409	4.127842568	4.237122728	2.23237
5.924085851	6.018798516	6.113511181	4.407572
1.028634285	1.092605035	1.156575784	0.570645
1.011508317	1.076652023	1.141795729	0.788857
0.938951715	1.011049252	1.08314679	1.00279575
2.421032528	2.49984271	2.578652891	2.940536
0.754202891	0.830638087	0.907073282	0.60112
3.820439866	3.902118437	3.983797008	4.71254
2.55713925	2.63253567	2.707932089	2.167905
3.058558195	3.146867099	3.235176003	3.640225
5.73948286	5.823904115	5.90832537	5.89905
5.334181977	5.452267205	5.570352433	4.759034
2.503002423	2.57550232	2.648002217	2.6488745
1.32562658	1.449524304	1.573422029	0.5073525
5.070690018	5.139712403	5.208734789	3.68812575
1.33245854	1.399995994	1.467533448	1.058408
1.127741759	1.191443451	1.255145142	0.685069
3.175446311	3.261937694	3.348429077	2.58498
3.899219012	4.013109708	4.127000404	2.8359375
2.451583974	2.527672434	2.603760895	2.6488745
1.120051425	1.183886819	1.247722213	0.88420525
0.713053953	0.791635591	0.87021723	0.909416
1.998896828	2.077480592	2.156064355	2.61278125
0.819761404	0.893782903	0.967804402	0.736545
4.386220284	4.478845246	4.571470208	4.305525
3.016104077	3.106001275	3.195898473	3.934285
0.894466018	0.963866882	1.033267746	0.6998535
4.061720595	4.134820564	4.207920532	3.814857
2.052908827	2.126516968	2.200125109	2.18141625
2.473074036	2.550328279	2.627582522	2.33396775
2.320637319	2.424348386	2.528059453	2.4575625
6.388143187	6.510862924	6.633582661	5.5956225
1.033321548	1.11042649	1.187531432	0.9047195
4.864580505	4.931803909	4.999027314	6.2289875
1.078619668	1.142408321	1.206196975	0.8706505
2.172194347	2.249253666	2.326312985	1.95024275
5.778249346	5.873316645	5.968383944	6.92388775
1.817408198	1.888232243	1.959056288	2.267006
2.418371579	2.511569352	2.604767124	2.8217435
3.669892827	3.753932245	3.837971662	3.92703
3.38050994	3.463795591	3.547081243	3.72897
4.281551391	4.36509649	4.448641589	3.7132625
3.926804354	4.005810754	4.084817154	4.1699
3.650152158	3.733659053	3.817165949	4.71254
1.022974962	1.100648742	1.178322522	1.440792
2.290472756	2.375834658	2.461196559	2.08894275
1.156654955	1.221589809	1.286524663	1.032075
0.64278011	0.739813978	0.836847847	0.80211725
4.817207159	4.884188891	4.951170623	3.68812575
1.871102605	1.955446588	2.039790571	1.471995
0.696298583	0.773836502	0.851374421	0.84776
5.85100873	5.971404185	6.09179964	4.02024
2.083022524	2.153599475	2.224176426	2.80205
2.396360269	2.474393248	2.552426228	2.65269
1.226923919	1.297238978	1.367554036	1.058408
2.33513002	2.531533661	2.727937302	1.1485625
3.837334688	3.914544437	3.991754187	3.56049
2.385899004	2.478148726	2.570398447	2.36611725
0.924465473	0.989803563	1.055141652	1.10227475
0.312249336	0.446050589	0.579851842	0.4413655
1.554469912	1.626814873	1.699159834	1.613302
1.002357057	1.068465959	1.134574861	1.1256565
0.690377687	0.773477215	0.856576744	0.888488
2.250664061	2.330394554	2.410125046	3.25389425
3.759508337	3.871757046	3.984005755	2.8359375
3.895154378	3.993806231	4.092458083	5.403515
7.484457087	7.740153343	7.995849599	6.0231195
3.750988005	3.83110131	3.911214615	3.97176
0.669105072	0.784820561	0.900536051	1.184448
0.810255712	0.898535348	0.986814984	1.37141675
4.919817111	4.990226926	5.060636742	5.12195825
2.264633037	2.337628164	2.410623291	3.08327275
3.313907103	3.399627901	3.485348699	2.63796
2.444087313	2.530350289	2.616613264	2.002185
0.685345061	0.763779675	0.842214289	0.888488
5.001076007	5.076454857	5.151833707	5.12195825
0.690194429	0.766479965	0.8427655	0.909416
1.029700488	1.102085571	1.174470654	1.440792
1.411877293	1.476929023	1.541980752	1.35301725
2.938241526	3.054972153	3.17170278	3.14821
1.69848577	1.833924398	1.969363026	1.458384
1.001177594	1.062247905	1.123318217	1.1256565
2.292505697	2.373405761	2.454305825	2.08894275
2.391133005	2.53726096	2.683388916	1.544585
5.445077277	5.55371657	5.662355863	7.37318475
2.216539401	2.288024038	2.359508675	2.68656
5.445382059	5.526672299	5.607962539	4.557495
4.231312235	4.315042411	4.398772587	3.7132625
4.303006229	4.395620041	4.488233853	4.305525
2.577035092	2.661727848	2.746420603	2.9517795
2.399097523	2.499135281	2.599173039	2.8217435
4.747418878	4.823598286	4.899777695	5.31531
4.143953939	4.219126476	4.294299014	3.814857
0.644835976	0.720929903	0.797023831	0.6205545
2.561485692	2.643775906	2.726066119	3.2354575
3.673926395	3.758592296	3.843258196	3.92703
4.236872402	4.349437341	4.462002279	3.399175
2.445067101	2.520620932	2.596174763	2.6488745
2.294958175	2.407157449	2.519356724	2.4575625
2.075330037	2.146100255	2.216870473	2.80205
6.13491818	6.292733093	6.450548006	4.28094
2.442729997	2.524865679	2.607001361	2.002185
3.723348866	3.804302946	3.885257026	3.28895
4.48190291	4.554394162	4.626885415	4.46926975
2.358930812	2.452172458	2.545414104	3.450846
3.035556991	3.128384193	3.221211395	2.94385
5.094782317	5.178592202	5.262402087	5.4930285
1.156037647	1.216239699	1.276441751	1.032075
1.210990076	1.34166843	1.472346785	0.5073525
3.936859312	4.015855514	4.094851717	3.56049
4.057388359	4.139039332	4.220690306	4.1699
2.158710861	2.255959832	2.353208802	2.297281
4.482431903	4.575607124	4.668782345	3.2037025
2.736888826	2.854439847	2.971990867	2.566245
4.269619103	4.356245189	4.442871275	4.3958025
5.270625998	5.364121996	5.457617995	4.096359
5.133727405	5.21489245	5.296057495	4.80816
5.88354262	6.001570752	6.119598885	4.02024
0.817542996	0.886565197	0.955587398	0.736545
5.238051674	5.336611021	5.435170368	5.57496
2.003748364	2.077860913	2.151973463	2.61278125
2.448201192	2.526566611	2.60493203	2.7922725
0.493142458	0.587061309	0.680980161	0.808636
5.446254512	5.545527934	5.644801357	5.7235275
0.377867592	0.52973507	0.681602549	0.933975
3.990039117	4.085519427	4.180999737	3.577275
3.551567099	3.633897882	3.716228665	3.92693
1.95817348	2.030036837	2.101900194	2.34312025
0.986405397	1.046304595	1.106203793	1.281974
4.181506647	4.268971884	4.356437122	5.33148
3.070282909	3.161850763	3.253418618	3.08075
5.02698637	5.112304794	5.197623219	4.80816
5.246516085	5.422876427	5.599236768	3.86463
2.566578486	2.65145599	2.736333494	2.804205
0.865512451	0.939029467	1.012546484	0.75033
4.470027339	4.567922596	4.665817852	4.03158
5.840084141	5.977663851	6.11524356	9.636151
4.576380468	4.643930418	4.711480367	6.4424515
2.92096271	3.005910031	3.090857352	2.424458
3.26662082	3.354229559	3.441838297	2.58498
5.505187916	5.730532059	5.955876201	5.728645
1.254223519	1.378602603	1.502981687	0.5073525
2.344655731	2.42190048	2.49914523	2.9839875
4.25525749	4.340557235	4.42585698	3.7132625
2.378376561	2.484392989	2.590409416	2.4575625
3.678225765	3.761838526	3.845451287	4.71254
5.326077572	5.424256604	5.522435635	4.236755
1.148333381	1.208678802	1.269024222	1.032075
2.037626954	2.104806695	2.171986437	1.594002
4.994859262	5.082650621	5.17044198	5.4930285
0.43552299	0.586635024	0.737747057	0.933975
2.518011367	2.592912178	2.667812989	2.33396775
5.630837477	5.735590966	5.840344454	6.92388775
0.942294632	1.012420781	1.08254693	1.0150125
0.93729371	0.997522621	1.057751532	1.05408
1.025245886	1.09664226	1.168038634	1.440792
0.414829406	0.53884074	0.662852075	0.61392375
4.981804602	5.064589084	5.147373567	6.26096225
6.422246538	6.626765485	6.831284431	4.28094
4.045407205	4.159872937	4.27433867	2.23237
2.685715488	2.801415783	2.917116079	2.566245
2.415480003	2.55728826	2.699096517	1.544585
4.829880425	4.943899664	5.057918903	6.6157425
2.220074636	2.290425905	2.360777175	2.1780525
2.09314111	2.17006855	2.246995991	3.3672375
4.351548158	4.446738644	4.541929129	4.305525
4.519143219	4.604766332	4.690389446	3.396523
1.544624951	1.612534248	1.680443546	1.613302
5.814787491	5.926172272	6.037557052	6.47353
4.38423369	4.480182785	4.57613188	3.2037025
1.071546949	1.130888865	1.190230782	0.8706505
0.988503268	1.049575417	1.110647566	0.8780595
5.674624642	5.776746391	5.878868141	4.407572
4.769407014	4.841944173	4.914481332	3.68812575
5.241438554	5.328419028	5.415399501	3.69102825
4.59874147	4.692577527	4.786413584	4.684573
1.117076471	1.179568217	1.242059963	0.684072
2.474635499	2.556027725	2.637419951	2.940536
3.945483027	4.025500532	4.105518037	4.1699
3.19911589	3.289534349	3.379952808	4.8782925
2.073283692	2.14404581	2.214807929	2.94618975
5.5597146	5.659643057	5.759571515	4.369155
2.364511887	2.456543316	2.548574746	3.450846
7.647300785	7.948266486	8.249232187	6.0231195
2.21308092	2.285578169	2.358075419	2.087358
0.390920478	0.511543901	0.632167323	0.61392375
3.803319162	3.903736874	4.004154585	3.577275
1.127671992	1.204543851	1.281415711	0.9047195
4.241636569	4.345724206	4.449811844	5.4652
5.036132426	5.23938258	5.442632733	7.9954425
4.479125989	4.569752795	4.660379601	3.396523
0.872941355	0.936555191	1.000169027	0.5778105
6.29302198	6.586703209	6.880384439	6.0231195
2.274238276	2.3549521	2.435665924	2.9839875
2.074296539	2.148855221	2.223413903	2.2395225
4.521275031	4.607791093	4.694307155	3.70995525
0.763581755	0.837645183	0.911708611	0.84776
3.81465905	3.933784494	4.052909939	2.23237
3.359048545	3.443535991	3.528023438	3.72897
2.283188561	2.359615927	2.436043293	1.7619675
3.237037618	3.331300847	3.425564075	4.8782925
4.440504697	4.513147533	4.585790368	4.87526175
2.084319391	2.160542662	2.236765932	0.9831415
2.554072381	2.702226032	2.850379684	1.544585
2.771012912	2.864468294	2.957923677	4.3377945
6.375610193	6.535686422	6.695762651	6.57830625
4.134875985	4.220826246	4.306776508	5.33148
0.782353293	0.863142444	0.943931596	1.37141675
0.817241196	0.885982987	0.954724778	0.8005875
2.41902444	2.495948244	2.572872049	2.65269
2.287052937	2.407911414	2.52876989	2.1937305
2.463080113	2.552793066	2.642506019	2.804205
3.68588425	3.771452158	3.857020066	4.71254
1.182142311	1.244722918	1.307303525	0.684072
3.650351767	3.731678325	3.813004882	3.28895
4.554382391	4.654189246	4.753996102	4.684573
0.762874139	0.834361429	0.90584872	0.460458
5.622411671	5.723948099	5.825484527	7.255941
3.484250957	3.566982234	3.649713512	3.06436
4.790858284	4.858712306	4.926566327	3.68812575
2.117378209	2.186118942	2.254859674	2.37855825
2.261638136	2.358649985	2.455661834	3.450846
4.211794269	4.306591276	4.401388283	3.2037025
1.025818158	1.085262111	1.144706064	1.281974
4.787544752	4.92252271	5.057500668	7.07805
2.857343575	2.988984324	3.120625072	2.97689
5.519723669	5.640100582	5.760477495	7.37318475
2.040288617	2.110906728	2.181524839	2.18141625
1.041428273	1.107087933	1.172747593	1.0242245
4.835459747	4.905950153	4.97644056	6.602008
4.997911569	5.154650641	5.311389713	6.7962375
2.698269001	2.909356343	3.120443685	1.1485625
3.848181353	3.958618255	4.069055157	5.403515
4.276644883	4.366383992	4.456123101	4.21449025
2.137253059	2.208458125	2.27966319	2.003232
4.642770578	4.734579295	4.826388012	4.894155
2.405688654	2.479262293	2.552835932	3.3782265
5.23861398	5.378692967	5.518771955	4.02024
5.179572851	5.306948603	5.434324356	4.759034
2.228629039	2.30008591	2.371542781	2.68656
0.273874212	0.43644873	0.599023247	0.933975
1.53474063	1.605287156	1.675833683	1.554238
5.095591735	5.247316928	5.399042122	6.04121
1.363596238	1.430957742	1.498319246	1.612837
6.816920094	7.08708461	7.357249126	6.0231195
0.595196117	0.693062532	0.790928946	0.80211725
2.296927347	2.37659838	2.456269413	2.9839875
4.433398755	4.528557648	4.623716541	3.2037025
2.776480077	2.865271934	2.95406379	2.084462
4.48929993	4.586626578	4.683953226	4.03158
1.944884606	2.028027785	2.111170963	2.00949
4.19964977	4.300482662	4.401315554	3.750435
5.212914608	5.341743885	5.470573162	7.07805
2.605695688	2.758365247	2.911034805	1.544585
0.570283364	0.689974518	0.809665672	1.184448
2.961877702	3.095565307	3.229252912	2.97689
0.70225966	0.780267905	0.858276151	0.60112
5.451748973	5.533285058	5.614821144	5.89905
5.251832348	5.330030193	5.408228038	7.55419
4.67345481	4.744949091	4.816443372	5.541406
4.037101079	4.16209535	4.287089622	2.8359375
0.903990643	0.977494524	1.050998405	1.0150125
2.168514609	2.242472937	2.316431264	1.95024275
2.821441702	3.038280611	3.25511952	1.1485625
2.827632691	2.911854417	2.996076143	2.424458
2.508329885	2.604769435	2.701208985	2.8217435
3.110556731	3.202416728	3.294276724	3.08075
3.521999367	3.602767667	3.683535967	3.92693
5.625672057	5.731088382	5.836504708	6.47353
2.104637326	2.182875996	2.261114666	2.2395225
1.187659602	1.25154137	1.315423138	0.684072
2.043958928	2.116057609	2.18815629	2.34312025
5.25767766	5.338616114	5.419554568	4.426974
3.847091461	3.928060866	4.009030271	3.97176
5.017451128	5.097008574	5.176566019	6.26096225
1.562897741	1.631374393	1.699851046	1.613302
2.064360574	2.143407948	2.222455322	3.3672375
3.84703022	3.931418945	4.015807669	3.10154
1.449930085	1.586442204	1.722954323	0.5073525
1.054145409	1.115099307	1.176053204	0.685069
2.033006418	2.13266986	2.232333302	2.05955825
4.881315453	5.04123624	5.201157026	3.86463
3.206990542	3.323127333	3.439264123	4.05916
0.80953305	0.880722288	0.951911525	0.736545
2.30003106	2.395438251	2.490845443	2.297281
2.449283718	2.527128795	2.604973873	2.65269
4.818215145	4.914450593	5.010686042	3.7383525
4.150292497	4.232885439	4.315478382	3.7132625
3.386708391	3.469351255	3.551994118	3.72897
5.152970458	5.248244372	5.343518285	4.096359
4.274109258	4.36064211	4.447174963	5.33148
5.313344151	5.393708817	5.474073484	3.69102825
0.952863351	1.029874921	1.106886492	0.75033
0.291134845	0.42754839	0.563961935	0.4413655
5.489520084	5.574569908	5.659619731	4.426974
4.118042136	4.199323536	4.280604937	3.72386
0.717580107	0.796153798	0.874727489	0.60112
0.781203132	0.863262593	0.945322054	0.7064925
2.448382991	2.55762597	2.666868949	2.4739375
6.22952363	6.376143873	6.522764115	4.02024
3.924485394	4.016378824	4.108272255	2.847873
1.507644872	1.587564456	1.667484039	2.0187495
1.117400151	1.177127388	1.236854625	0.88420525
5.365403544	5.466591627	5.56777971	4.096359
0.83627847	0.907607217	0.978935965	0.736545
2.499298575	2.569948154	2.640597733	2.6488745
5.204666773	5.289468381	5.37426999	4.80816
5.281536492	5.363911664	5.446286836	6.26096225
8.138458694	8.437272398	8.736086101	6.0231195
1.873278783	1.941269848	2.009260913	1.667582
4.910412895	4.983399762	5.056386628	5.541406
1.173575617	1.233011105	1.292446593	1.032075
5.927664636	6.029262993	6.130861351	4.407572
3.261366592	3.347119278	3.432871963	2.88342375
5.954434878	6.067515092	6.180595306	3.919887
0.373993196	0.505528641	0.637064086	0.61392375
3.877250785	3.956841979	4.036433172	3.56049
2.04770359	2.118263776	2.188823962	2.94618975
4.954158981	5.026842214	5.099525447	3.68812575
3.969276281	4.053154181	4.137032082	4.1699
5.584814014	5.751900391	5.918986769	6.04121
4.987484094	5.086122005	5.184759915	4.894155
5.255139855	5.427660673	5.60018149	3.86463
1.114584027	1.176691322	1.238798617	0.684072
1.995275566	2.070712463	2.146149359	0.9831415
6.656199892	6.861020702	7.065841512	4.28094
2.283255173	2.352446597	2.421638021	3.08327275
0.301427461	0.421358444	0.541289426	0.3816
4.566953859	4.641663266	4.716372673	4.619454
0.815098873	0.890126049	0.965153225	0.92873675
6.018894111	6.132645534	6.246396957	6.47353
3.793902655	3.896448767	3.998994879	3.577275
3.930135514	4.040872504	4.151609494	5.403515
2.851264067	2.989126767	3.126989466	3.73842
4.927839444	4.996201981	5.064564519	3.852912
4.015493556	4.097531959	4.179570363	3.0968535
0.422812213	0.58227366	0.741735106	0.933975
3.108830363	3.20064089	3.292451416	4.8782925
4.625279149	4.715781297	4.806283445	4.88737
5.355020286	5.467058232	5.579096179	5.57496
4.38295889	4.48277194	4.58258499	3.2037025
2.066754405	2.136683394	2.206612382	2.61278125
0.805476154	0.872417493	0.939358831	1.238144
4.052286997	4.156587426	4.260887855	3.750435
6.72304212	6.883649556	7.044256993	6.57830625
2.934479848	3.016647087	3.098814325	2.424458
2.602449899	2.678981116	2.755512332	3.2354575
1.64485666	1.771503138	1.898149615	1.458384
1.070662652	1.142844727	1.215026802	1.440792
0.842888966	0.918865474	0.994841982	0.92873675
2.480579725	2.590768076	2.700956426	2.1937305
3.341637704	3.430144667	3.51865163	2.63796
1.089371884	1.164144384	1.238916883	1.3934655
6.168925596	6.330269302	6.491613009	6.57830625
0.883247944	0.968619863	1.053991782	1.37141675
4.743944421	4.81179124	4.879638059	3.852912
3.7275736	3.809348878	3.891124156	3.28895
3.859941343	3.976293092	4.09264484	2.23237
1.506640494	1.585988318	1.665336142	2.0187495
3.670289454	3.756741545	3.843193636	3.92703
0.759680696	0.833697533	0.907714371	0.65083975
0.826910737	0.896696783	0.966482829	1.238144
2.555607557	2.634326885	2.713046213	3.2354575
2.074951437	2.142149412	2.209347386	2.80205
2.847881012	2.933391055	3.018901099	2.424458
1.893161348	1.980495391	2.067829434	2.3272275
4.923056679	5.044514112	5.165971544	7.07805
0.976331371	1.040404462	1.104477554	0.570645
4.353155161	4.444212558	4.535269955	3.2037025
3.044255762	3.136023643	3.227791524	2.94385
3.432773599	3.518082295	3.603390991	3.72897
0.944987478	1.01007157	1.075155662	0.911369
1.112502046	1.180464454	1.248426862	1.0242245
4.888693425	4.989444629	5.090195833	5.57496
3.102314021	3.192967066	3.283620111	3.934285
2.128716894	2.21732252	2.305928145	2.297281
1.131614016	1.194300275	1.256986535	0.88420525
4.062666754	4.138491076	4.214315397	4.1699
3.939714168	4.046011653	4.152309138	5.403515
5.363389497	5.4681193	5.572849102	5.7235275
5.181227199	5.263587533	5.345947867	7.55419
4.257589216	4.352428096	4.447266975	4.305525
4.481909435	4.667866929	4.853824423	5.728645
2.230420752	2.299346413	2.368272074	2.68656
3.924089485	4.045937837	4.167786188	3.399175
4.926807111	4.998813902	5.070820692	5.12195825
4.284569031	4.370339355	4.456109679	4.21449025
0.996624075	1.074558567	1.152493059	0.9047195
0.772259427	0.85490991	0.937560393	0.836535
5.505123784	5.606584815	5.708045845	7.255941
0.314045427	0.435568002	0.557090577	0.3816
5.13617731	5.270942676	5.405708043	6.7962375
0.705053216	0.800908472	0.896763728	0.80211725
2.406025188	2.477370832	2.548716475	2.373266
2.229982712	2.300225007	2.370467302	2.3734325
2.390783623	2.463180305	2.535576987	3.3782265
0.846563849	0.91528222	0.984000591	0.5778105
1.593590145	1.660535318	1.727480492	1.613302
2.73987215	2.850823846	2.961775542	2.566245
0.710691807	0.787664506	0.864637206	0.460458
5.346319517	5.430828773	5.515338028	5.89905
0.339435639	0.473924882	0.608414124	0.4413655
5.01995961	5.098027158	5.176094706	4.80816
3.743862763	3.864891003	3.985919244	2.8359375
4.266118024	4.354281034	4.442444044	3.7132625
2.178452523	2.245339599	2.312226674	2.37855825
1.298333316	1.362537155	1.426740994	1.612837
3.444545	3.52656359	3.60858218	3.92693
1.003935494	1.078174313	1.152413131	0.9047195
0.839450421	0.904063795	0.968677168	0.5778105
1.084117876	1.155770649	1.227423422	1.440792
4.559367593	4.629564428	4.699761264	6.4424515
2.963132176	3.05061576	3.138099344	2.084462
4.939975086	5.018837327	5.097699569	4.80816
2.549693601	2.629723978	2.709754355	2.002185
6.108990734	6.312015137	6.51503954	4.28094
3.115915581	3.205403001	3.294890421	3.640225
2.5161533	2.632927891	2.749702481	2.97689
4.868398419	5.038307075	5.208215732	3.86463
2.426946129	2.51953646	2.612126791	2.8217435
5.014098534	5.088362229	5.162625924	5.9710565
0.758946801	0.837380915	0.915815029	0.836535
4.786861979	4.858672631	4.930483284	6.602008
5.566288314	5.660141755	5.753995196	4.407572
0.513336307	0.605645482	0.697954658	0.808636
2.461204529	2.534210144	2.607215759	3.3782265
4.768545984	4.839772273	4.910998563	6.2289875
3.955471388	4.04773457	4.139997752	3.61446875
3.686309498	3.766275687	3.846241875	3.97176
2.479358089	2.590914092	2.702470096	2.4739375
4.438269765	4.512121115	4.585972465	4.87526175
2.641091807	2.722548013	2.804004219	2.9517795
0.654606823	0.729854498	0.805102173	0.6205545
4.639734394	4.735481731	4.831229067	4.684573
0.798059754	0.876387374	0.954714995	0.7064925
2.583053217	2.693617622	2.804182027	2.1937305
4.788705475	4.860444578	4.932183681	5.4509
3.787047184	3.887422824	3.987798465	5.403515
2.209102621	2.280354364	2.351606107	2.087358
4.372339939	4.470341266	4.568342594	5.4652
2.269069525	2.344303059	2.419536594	1.7619675
2.292897907	2.362172011	2.431446116	2.68656
4.025718996	4.108846478	4.19197396	4.3958025
1.072715856	1.133575918	1.194435979	0.685069
5.040832148	5.143109823	5.245387498	5.57496
5.845276416	6.054667518	6.264058621	7.9954425
1.436770658	1.500171248	1.563571838	1.35301725
5.417556959	5.520902574	5.624248188	5.7235275
5.167461061	5.257674577	5.347888093	4.236755
7.364964025	7.663536388	7.962108752	6.0231195
5.70780165	5.824251177	5.940700703	7.383418
2.315781782	2.386056291	2.456330799	3.08327275
1.130781228	1.192992012	1.255202796	0.684072
3.911459616	3.998495037	4.085530458	3.0968535
4.702702869	4.773759368	4.844815866	3.852912
3.496010827	3.579672637	3.663334448	3.06436
0.831002036	0.903312334	0.975622631	0.92873675
0.748739938	0.857560432	0.966380925	1.184448
3.857220867	3.936403453	4.015586039	4.1699
4.808164439	4.941190144	5.074215849	6.04121
3.743776868	3.84019806	3.936619252	2.847873
2.994426484	3.085509184	3.176591883	2.8513
0.87396351	0.945489323	1.017015136	0.74140375
2.622237799	2.757380251	2.892522703	2.97689
1.432978281	1.504103948	1.575229615	1.554238
4.573561267	4.754065879	4.934570491	5.728645
4.959129823	5.030455721	5.10178162	4.745125
4.541362601	4.623809775	4.70625695	3.70995525
5.287277526	5.362569695	5.437861865	3.69102825
4.748745565	4.823479073	4.898212582	4.18073425
1.251779582	1.320705675	1.389631768	1.058408
1.786904833	1.859204368	1.931503903	2.267006
1.885442739	1.977773744	2.07010475	2.3272275
2.938862183	3.054628306	3.170394429	4.05916
0.800450355	0.879839835	0.959229315	0.7064925
2.976532575	3.127044478	3.277556381	3.73842
2.190188136	2.268070668	2.3459532	1.7619675
2.401561067	2.497116168	2.592671269	2.36611725
2.771203016	2.899440982	3.027678948	3.14821
3.669989296	3.751333075	3.832676854	3.28895
0.906151648	0.971143546	1.036135444	0.8898505
0.97869176	1.051748026	1.124804292	1.0150125
2.353123121	2.431135301	2.50914748	2.65269
5.037743408	5.118861783	5.199980158	6.26096225
1.276474778	1.345204661	1.413934544	1.612837
0.36132326	0.489743429	0.618163597	0.4413655
2.429334604	2.505539636	2.581744669	2.6488745
0.865263553	0.949460124	1.033656694	1.37141675
3.47550483	3.557567059	3.639629288	3.92693
3.698744498	3.781095305	3.863446113	4.71254
2.236117948	2.454586547	2.673055145	1.1485625
2.477951566	2.605030301	2.732109036	2.1937305
0.939881101	1.003795209	1.067709316	0.911369
4.619776434	4.687614686	4.755452938	6.4424515
1.937016756	2.009076295	2.081135834	2.34312025
3.184474241	3.271904768	3.359335295	2.58498
0.894875685	0.960833916	1.026792147	0.693924
1.405723383	1.473817748	1.541912114	1.35301725
1.820877698	1.916597348	2.012316998	2.05955825
2.133384968	2.207832839	2.282280709	2.087358
0.766383612	0.837969797	0.909555982	0.65083975
2.69141596	2.784952031	2.878488102	4.3377945
4.309645434	4.396197301	4.482749168	4.21449025
5.464745364	5.572769405	5.680793446	7.37318475
2.209530636	2.284466407	2.359402177	2.68656
2.210335405	2.287836056	2.365336708	2.698965
4.707857803	4.782302082	4.856746361	5.541406
1.169731112	1.233431554	1.297131996	1.032075
0.682096652	0.762089979	0.842083306	0.854231
2.381442202	2.483485769	2.585529335	3.450846
2.553249868	2.647186662	2.741123456	2.804205
1.087942965	1.15051481	1.213086654	0.8706505
2.007584178	2.08727711	2.166970042	2.61278125
4.43380587	4.502413533	4.571021196	4.46926975
2.221665753	2.293954996	2.36624424	2.1780525
2.458594659	2.533097447	2.607600236	3.3782265
0.890019059	0.967773544	1.04552803	1.087968
2.098066582	2.180133587	2.262200593	2.00949
5.801101668	5.892716939	5.984332209	4.407572
4.830862174	4.89883779	4.966813406	3.852912
2.717054921	2.827907641	2.938760361	4.05916
4.359023641	4.452002217	4.544980793	4.03158
1.268018536	1.334144672	1.400270807	1.612837
2.873190273	2.968705735	3.064221198	3.934285
0.855078405	0.927637496	1.000196586	0.74140375
4.927561225	4.995238019	5.062914814	6.2289875
2.585589843	2.66825672	2.750923598	2.002185
2.192797287	2.266137935	2.339478583	2.087358
2.126822559	2.198600141	2.270377722	2.18141625
4.230005905	4.301273237	4.372540568	4.818979
2.452113492	2.531620996	2.6111285	2.9839875
4.852972375	4.928258465	5.003544556	4.18073425
3.700899517	3.782942839	3.864986161	3.97176
4.757499707	4.853406711	4.949313714	4.684573
0.928344282	0.990319735	1.052295189	1.05408
1.97343357	2.053482337	2.133531104	1.471995
5.387420452	5.505106751	5.622793051	4.759034
2.890443897	2.98525549	3.080067084	2.94385
3.278512941	3.368610468	3.458707995	2.63796
0.43737222	0.596781714	0.756191208	0.933975
4.300027778	4.391438027	4.482848276	3.2037025
1.910053312	1.997899654	2.085745996	2.3272275
2.421419973	2.503046534	2.584673095	2.08894275
4.800935303	4.88985367	4.978772037	4.6049625
2.300281241	2.372706956	2.445132671	2.68656
1.011108385	1.073713489	1.136318592	1.1256565
0.871273485	0.937183413	1.003093342	0.693924
5.846773212	5.957420394	6.068067577	4.02024
2.344882226	2.461331984	2.577781742	2.4739375
3.888802891	3.986075145	4.083347398	2.847873
4.343130701	4.431233095	4.519335488	3.7132625
2.631063347	2.71304293	2.795022514	2.9517795
3.965723683	4.062795926	4.15986817	3.750435
4.808903075	4.883907101	4.958911126	5.541406
0.741228907	0.856848605	0.972468304	1.184448
1.982382419	2.053173063	2.123963707	2.34312025
5.647078853	5.736667363	5.826255873	4.369155
3.583740078	3.669605725	3.755471371	4.71254
2.960526611	3.047059642	3.133592673	2.424458
1.166909978	1.228561352	1.290212726	1.032075
0.902293259	0.968545706	1.034798153	0.6998535
2.387621678	2.50515675	2.622691822	2.566245
0.675486433	0.750189359	0.824892285	0.77365
3.811703501	3.915862674	4.020021847	5.403515
3.038107232	3.145104881	3.25210253	3.65666
1.410187224	1.476299037	1.54241085	1.35301725
1.501780356	1.58154883	1.661317303	2.0187495
3.017392838	3.112505706	3.207618574	4.8782925
0.301139419	0.437117309	0.573095199	0.4413655
0.514174324	0.611150164	0.708126005	0.808636
4.589183197	4.672774393	4.756365588	3.70995525
6.42103599	6.597404661	6.773773332	6.57830625
0.692532	0.76898541	0.84543882	0.84776
4.3640315	4.449880252	4.535729005	4.21449025
5.810072755	5.91365292	6.017233084	6.47353
0.31322713	0.445915767	0.578604404	0.4413655
0.850658473	0.926508304	1.002358134	0.92873675
3.948205286	4.024825652	4.101446018	4.1699
5.743157565	5.845139905	5.947122246	4.407572
5.609852426	5.706932294	5.804012162	4.369155
5.831437875	5.977233633	6.123029391	4.54852675
2.639713535	2.750026877	2.860340219	2.1937305
2.591127304	2.672789454	2.754451604	2.9517795
3.840437913	3.915685328	3.990932744	3.56049
4.557753663	4.644655904	4.731558144	3.396523
2.523825645	2.608071089	2.692316532	2.36611725
2.702564566	2.796707646	2.890850727	4.3377945
2.064714702	2.134933873	2.205153044	2.94618975
2.059407812	2.125897464	2.192387115	1.594002
3.109348616	3.196935592	3.284522569	4.8782925
1.156942832	1.21844638	1.279949928	0.88420525
0.816577087	0.898761518	0.980945948	0.7064925
0.871895171	0.944417273	1.016939374	0.736545
4.691557039	4.765335272	4.839113505	5.31531
5.117567138	5.19736424	5.277161343	5.9710565
1.152258534	1.215446844	1.278635154	0.684072
1.137888486	1.206722897	1.275557307	1.0242245
3.748331564	3.857405635	3.966479707	2.8359375
5.265343568	5.356271189	5.447198811	7.55419
1.018117692	1.093108032	1.168098373	0.9047195
3.755360296	3.832965256	3.910570215	3.97176
2.225489956	2.329446492	2.433403028	2.4575625
5.276274711	5.370243261	5.464211811	4.426974
2.548688673	2.62435161	2.700014547	2.7922725
2.182768356	2.254347567	2.325926777	2.087358
2.355199516	2.449092829	2.542986143	2.8217435
2.560901337	2.640080134	2.719258932	2.002185
1.021451343	1.094727357	1.16800337	1.158144
5.460833668	5.553497406	5.646161144	5.89905
1.643405758	1.710698438	1.777991117	1.613302
5.070399021	5.159910955	5.249422889	6.26096225
0.947404531	1.015068379	1.082732227	0.6998535
4.269495402	4.355008337	4.440521271	3.7132625
7.479512407	7.732744963	7.985977519	6.0231195
5.944302749	6.065603007	6.186903266	4.02024
3.679158513	3.759663724	3.840168936	3.28895
2.130278787	2.22010273	2.309926673	2.297281
5.62447862	5.73705802	5.84963742	7.255941
0.857066935	0.92433431	0.991601684	0.5778105
0.923419756	0.988162013	1.052904269	0.8898505
2.923202235	3.013918133	3.104634031	2.94385
5.344850532	5.436576695	5.528302858	4.236755
5.771304794	5.886942668	6.002580542	6.92388775
0.765468565	0.878856112	0.992243659	1.184448
4.545587324	4.631438177	4.717289031	3.396523
0.952658812	1.029856206	1.107053601	0.9047195
5.349373742	5.437278835	5.525183928	5.89905
5.468583626	5.562763738	5.65694385	4.369155
4.712966813	4.789504937	4.866043062	5.541406
4.60865658	4.689601193	4.770545806	4.88737
1.113264183	1.180405953	1.247547724	1.0242245
3.070619669	3.160591886	3.250564104	3.934285
2.096541448	2.166845957	2.237150465	2.61278125
5.75044425	5.894612023	6.038779795	9.636151
2.529694827	2.602511462	2.675328096	2.6488745
5.162027119	5.25159916	5.341171201	4.426974
0.387218211	0.513556527	0.639894844	0.61392375
4.197129084	4.276836972	4.35654486	4.3522515
4.834332498	4.907168642	4.980004787	5.4509
2.615764116	2.726609792	2.837455467	2.566245
5.799653234	5.972302212	6.14495119	4.28094
3.947612843	4.02348111	4.099349377	3.56049
2.458836445	2.532606665	2.606376884	3.3782265
2.992842905	3.07742367	3.162004434	2.084462
0.883819191	0.968442527	1.053065862	1.37141675
0.310491426	0.441808447	0.573125468	0.4413655
2.24481093	2.323360893	2.401910856	1.7619675
5.326272069	5.414501322	5.502730574	4.557495
5.452364301	5.557791097	5.663217893	7.255941
0.957186476	1.021002889	1.084819301	0.788857
5.530600879	5.708583588	5.886566297	7.9954425
2.140567606	2.235179865	2.329792123	2.297281
3.397725882	3.485015228	3.572304573	2.63796
0.682001785	0.757082094	0.832162403	0.77365
2.630908539	2.739902388	2.848896237	2.1937305
4.380432891	4.465819643	4.551206395	4.21449025
1.813828734	1.909644538	2.005460342	2.05955825
0.82919572	0.903451666	0.977707611	0.92873675
1.026071401	1.08850206	1.150932719	1.1256565
2.401796255	2.49937969	2.596963125	2.8217435
5.169836094	5.292453178	5.415070262	7.07805
5.634645627	5.761010604	5.88737558	4.02024
5.580346757	5.677724762	5.775102766	4.407572
3.107450594	3.198020012	3.288589429	2.8513
1.180463246	1.241168754	1.301874262	1.032075
0.723069903	0.794268242	0.865466581	0.8005875
4.172823617	4.247984722	4.323145828	3.72386
1.888249663	1.981000447	2.073751232	2.3272275
4.98376266	5.07009034	5.15641802	6.26096225
0.910774974	0.97385032	1.036925665	1.10227475
5.050355966	5.127677108	5.204998251	5.9710565
4.266360487	4.346771251	4.427182014	5.33148
5.125025595	5.219286982	5.31354837	3.748464
3.605901895	3.688445039	3.770988183	3.06436
0.792469626	0.86875788	0.945046135	0.75033
1.586413544	1.71811885	1.849824156	1.458384
2.263698521	2.372675463	2.481652405	2.4575625
0.878863983	0.943127765	1.007391547	0.8898505
4.793141043	4.883379156	4.973617269	3.7383525
5.003736005	5.184254344	5.364772684	7.9954425
4.424910891	4.514794916	4.60467894	3.2037025
0.676793716	0.766244202	0.855694687	0.80211725
0.708563115	0.784669987	0.860776858	0.6205545
4.312386037	4.394847547	4.477309056	5.33148
1.818932582	1.892638609	1.966344637	2.10245
0.975250497	1.039026319	1.10280214	0.911369
1.809888438	1.939292995	2.068697552	1.458384
1.022850777	1.08770956	1.152568344	0.8780595
0.968539448	1.041073425	1.113607402	1.158144
1.188920868	1.254543882	1.320166897	1.032075
0.787231828	0.865029913	0.942827998	0.7064925
2.411745039	2.539963073	2.668181108	2.1937305
0.922641747	0.998775681	1.074909615	0.75033
2.252801861	2.338925407	2.425048953	3.25389425
2.472028424	2.556346334	2.640664244	2.167905
2.22599996	2.305875151	2.385750341	2.68656
2.179480655	2.262839373	2.34619809	1.95024275
6.156919957	6.282440333	6.40796071	4.54852675
2.203976589	2.297016287	2.390055984	2.297281
4.984808854	5.053384825	5.121960796	3.68812575
2.375057235	2.474445824	2.573834413	2.36611725
1.250963587	1.322564692	1.394165798	1.058408
2.218252841	2.300344945	2.38243705	2.3734325
5.302295105	5.392703584	5.483112063	4.236755
2.316461036	2.422119519	2.527778002	2.4575625
2.050008238	2.124794097	2.199579956	1.594002
3.955735944	4.06587238	4.176008816	2.23237
2.401852515	2.480160473	2.55846843	3.3782265
3.766490372	3.845564813	3.924639254	4.71254
1.912513981	1.987322747	2.062131513	1.667582
2.466340237	2.545806636	2.625273036	2.33396775
4.30160216	4.498534482	4.695466804	5.728645
0.752671392	0.825240937	0.897810481	0.460458
5.470667503	5.551356838	5.632046173	4.426974
4.72736985	4.807438829	4.887507808	4.6049625
2.218673512	2.30123491	2.383796307	2.698965
0.810075884	0.880583468	0.951091052	0.65083975
5.798362067	5.890834845	5.983307623	4.407572
1.986690271	2.079987186	2.173284102	2.00949
4.015295636	4.131875909	4.248456182	3.399175
4.621150027	4.769421149	4.917692271	6.04121
4.527724416	4.596391012	4.665057608	4.46926975
1.878354622	1.969108278	2.059861934	1.471995
1.172024649	1.247164229	1.32230381	1.3934655
2.434314393	2.526882845	2.619451296	2.002185
2.093423467	2.182580403	2.271737338	3.3672375
2.373985256	2.514402721	2.654820186	1.544585
2.529357016	2.626312793	2.723268571	2.804205
2.009561156	2.094646543	2.17973193	2.61278125
1.08109631	1.151689025	1.22228174	1.0242245
4.274130719	4.356335957	4.438541195	4.3958025
0.926413888	0.996873721	1.067333554	1.00279575
4.817849	4.890939138	4.964029277	5.31531
6.133904915	6.256807053	6.379709191	5.5956225
3.632261992	3.717502432	3.802742873	4.71254
1.87243133	1.941978861	2.011526392	1.667582
3.702382963	3.786800754	3.871218545	3.10154
4.118943856	4.197285598	4.275627341	4.3522515
3.724703698	3.819971855	3.915240011	3.577275
3.021277141	3.109311965	3.197346789	3.08075
0.718224083	0.795787464	0.873350846	0.60112
2.481787696	2.557256909	2.632726122	2.33396775
5.29505792	5.385475418	5.475892915	4.557495
4.911739004	5.006979644	5.102220285	5.57496
0.688674586	0.764479635	0.840284683	0.909416
3.042205792	3.129527487	3.216849182	2.8513
3.154364222	3.244873182	3.335382142	4.8782925
0.414322845	0.57105545	0.727788054	0.933975
5.486919561	5.58664659	5.686373618	6.47353
0.694097069	0.768650867	0.843204666	0.77365
4.978578858	5.067969112	5.157359366	4.096359
5.171590735	5.262344921	5.353099108	7.55419
1.676686456	1.801728403	1.926770349	1.458384
6.988155272	7.243952738	7.499750204	6.0231195
3.817347285	3.895846832	3.97434638	3.56049
5.187720028	5.281944176	5.376168324	4.426974
4.026304238	4.104610853	4.182917468	3.72386
4.4300074	4.513139568	4.596271735	4.88737
2.12500074	2.201667709	2.278334678	3.3672375
1.004017992	1.066165877	1.128313763	0.8780595
0.696657097	0.769920359	0.84318362	0.460458
5.002026828	5.092185647	5.182344467	6.26096225
2.579854448	2.658446832	2.737039215	3.2354575
5.424197139	5.55134169	5.678486242	7.37318475
4.440828265	4.5129053	4.584982335	4.87526175
2.467527194	2.541259227	2.61499126	2.6488745
5.687783137	5.821645787	5.955508438	7.383418
1.057028355	1.129529011	1.202029666	1.440792
0.375082663	0.504412292	0.633741922	0.61392375
2.584571162	2.66929315	2.754015139	2.804205
1.781587531	1.849445947	1.917304363	2.10245
0.739434024	0.820790596	0.902147169	0.836535
2.237696906	2.309834869	2.381972831	2.3734325
2.025028908	2.104865694	2.184702481	2.00949
2.593282536	2.673583767	2.753884999	2.9517795
1.025167391	1.090338603	1.155509815	1.195928
6.209761938	6.384509112	6.559256286	6.57830625
2.396779801	2.473440965	2.55010213	2.65269
2.89736473	3.028302919	3.159241107	3.73842
5.091141799	5.206965002	5.322788204	7.07805
4.513479339	4.599781019	4.686082699	3.396523
1.055572473	1.116379043	1.177185613	0.685069
4.779293666	4.851595026	4.923896386	6.2289875
1.965403088	2.035396503	2.105389917	2.34312025
4.573320157	4.647697714	4.722075271	5.31531
2.200735143	2.273486495	2.346237848	1.95024275
5.723669367	5.871448338	6.019227309	4.54852675
1.446186319	1.513894385	1.58160245	1.554238
4.544290224	4.62741526	4.710540296	3.70995525
4.452821452	4.546758102	4.640694752	4.03158
1.090850913	1.152030505	1.213210096	0.8706505
2.213901372	2.285235992	2.356570612	3.08327275
6.167414823	6.304720196	6.442025569	4.54852675
1.043935229	1.118870905	1.19380658	0.9047195
2.406443925	2.522841481	2.639239037	2.1937305
0.752070243	0.82973078	0.907391317	0.836535
2.342855791	2.416789887	2.490723983	3.3782265
2.392200071	2.466879413	2.541558754	2.6488745
4.281439493	4.365720024	4.450000555	5.33148
5.205871909	5.290124197	5.374376485	4.80816
2.184738166	2.260186455	2.335634745	1.7619675
4.824372218	4.917595021	5.010817825	3.7383525
2.283046679	2.36353743	2.444028181	2.9839875
6.027362658	6.137009499	6.24665634	6.92388775
0.837816491	0.919539284	1.001262076	1.37141675
1.057031122	1.119257468	1.181483813	0.685069
3.74821771	3.828883594	3.909549479	4.71254
5.742289519	5.842531936	5.942774353	6.47353
5.892481414	5.9991264	6.105771385	7.255941
2.34948473	2.484781947	2.620079165	1.544585
5.656914036	5.753433346	5.849952657	4.369155
1.416066619	1.480666057	1.545265495	1.35301725
2.683302065	2.774394443	2.865486822	4.3377945
3.316721134	3.398265301	3.479809467	2.88342375
4.800543237	4.876927707	4.953312178	5.31531
4.632458195	4.701533737	4.770609278	4.92339525
3.849324631	3.963722688	4.078120745	2.8359375
5.996738969	6.115201899	6.23366483	3.919887
2.409305988	2.485304305	2.561302621	2.33396775
2.208987159	2.286403397	2.363819635	3.25389425
2.394621723	2.478686883	2.562752044	2.002185
0.89285731	0.957954179	1.023051048	0.693924
0.878952942	0.953914699	1.028876456	1.087968
2.056701555	2.136225499	2.215749442	3.3672375
1.000028268	1.062122102	1.124215937	1.1414475
5.486384066	5.57609483	5.665805594	4.426974
3.50096958	3.579501378	3.658033175	3.06436
2.351467259	2.425164691	2.498862123	2.373266
0.690717252	0.766277961	0.84183867	0.6205545
0.957856694	1.029263857	1.10067102	1.0150125
4.370398241	4.462165002	4.553931762	4.305525
2.170210938	2.244058447	2.317905957	2.3734325
5.344868951	5.438423879	5.531978807	4.236755
0.713326361	0.790765259	0.868204156	0.854231
4.892422866	4.967903662	5.043384459	4.18073425
4.651558779	4.731921302	4.812283826	3.70995525
0.854184181	0.919423173	0.984662165	0.5778105
5.472911189	5.560217016	5.647522842	3.69102825
0.94255182	1.005188789	1.067825759	1.10227475
3.153450808	3.286805234	3.42015966	3.73842
5.646154403	5.736503453	5.826852502	4.557495
5.003881683	5.07599945	5.148117216	6.602008
2.174663158	2.246795428	2.318927697	2.68656
4.174252251	4.250053439	4.325854627	3.72386
5.306937694	5.4653616	5.623785506	7.9954425
0.320254096	0.44300276	0.565751425	0.3816
0.35325433	0.489725789	0.626197248	0.4413655
0.421897856	0.552938753	0.683979651	0.61392375
4.856592135	4.92611033	4.995628525	6.2289875
3.561130111	3.640683433	3.720236754	3.06436
2.564558709	2.647942472	2.731326235	2.9517795
0.914924492	0.982735498	1.050546505	0.6998535
1.077828352	1.15142696	1.225025569	1.440792
2.221907182	2.327801824	2.433696466	2.4575625
1.0936719	1.161817659	1.229963419	1.0242245
2.778459469	2.88850513	2.99855079	3.14821
0.907921067	0.986205082	1.064489097	1.087968
5.395777827	5.48512198	5.574466133	4.369155
1.775405617	1.871166909	1.9669282	2.05955825
1.245700303	1.312637848	1.379575394	1.612837
0.831147725	0.907399569	0.983651414	0.92873675
4.262610125	4.33143141	4.400252695	4.818979
5.64363083	5.767356769	5.891082708	7.383418
4.749660772	4.823839699	4.898018626	4.18073425
4.601095766	4.691491706	4.781887646	4.684573
2.611379575	2.721062966	2.830746358	2.566245
2.227871296	2.302944725	2.378018154	3.08327275
2.021791192	2.102619399	2.183447606	2.00949
1.913458851	1.986625306	2.059791762	2.34312025
5.547665678	5.664098515	5.780531352	3.919887
4.352000759	4.442988923	4.533977088	4.305525
5.813529812	5.957424683	6.101319554	9.636151
5.521919291	5.615037387	5.708155483	4.407572
0.694722818	0.771390059	0.848057301	0.460458
2.049840013	2.12168194	2.193523867	2.18141625
1.939459987	2.019639039	2.099818092	0.9831415
1.844898291	1.937892662	2.030887033	2.3272275
2.47640187	2.55861181	2.64082175	2.002185
2.267656259	2.344348848	2.421041437	3.25389425
4.756277845	4.824945662	4.893613479	3.852912
2.041364605	2.113734853	2.1861051	2.80205
2.470511877	2.549595478	2.628679078	2.7922725
2.097621401	2.168936677	2.240251953	2.37855825
0.912003696	0.976584572	1.041165447	1.10227475
0.918819052	0.983262846	1.04770664	0.911369
3.728788408	3.809479025	3.890169642	4.71254
3.213154876	3.300793545	3.388432214	4.8782925
1.051705669	1.11463111	1.17755655	0.685069
2.37611765	2.452981057	2.529844463	3.3782265
4.533539234	4.616225863	4.698912493	3.396523
4.130191004	4.204570875	4.278950745	3.72386
5.605924574	5.711698576	5.817472579	6.92388775
2.117895112	2.194631006	2.271366899	2.087358
0.810077465	0.886717724	0.963357982	0.75033
2.089156002	2.183260224	2.277364446	2.297281
4.921001043	5.012096072	5.103191101	5.57496
0.935740066	0.999784921	1.063829776	1.05408
4.171956957	4.251520155	4.331083353	4.3958025
0.807308006	0.876690854	0.946073702	1.238144
3.902125054	3.999419358	4.096713662	3.577275
0.848546856	0.930756702	1.012966547	1.37141675
4.471763731	4.56791976	4.664075788	4.684573
1.160637337	1.225160854	1.289684371	0.684072
5.570102925	5.666233649	5.762364373	7.255941
4.467535724	4.537085543	4.606635362	4.92339525
2.094350758	2.161219119	2.22808748	2.80205
4.877169607	4.968195111	5.059220615	4.894155
2.260242277	2.331891025	2.403539772	3.25389425
4.442797594	4.527448208	4.612098823	3.70995525
4.574311079	4.659800472	4.745289865	4.88737
2.298597395	2.374690312	2.45078323	2.08894275
2.540877526	2.618710566	2.696543605	3.2354575
7.005043165	7.260818588	7.516594011	6.0231195
5.055503124	5.135171587	5.214840049	4.80816
2.547522803	2.656473686	2.765424569	2.4739375
2.378778734	2.454494661	2.530210588	2.65269
1.275050778	1.398181266	1.521311754	0.5073525
0.896406177	0.973024252	1.049642328	0.75033
[truncated: 3,501 more rows]
